# Supplementary material for: The allosteric landscape of the Src kinase
Source: Sci Adv. 2026 Feb 11;12(7):eaea2726. doi: 10.1126/sciadv.aea2726 (PMC12893324; doi:10.1126/sciadv.aea2726)
Supplement: Supplementary file 2 — Movies S1 to S10 [file sciadv.aea2726_movies_s1_to_s10.zip]

Archive with 10 entries (10 files):
- sciadv.aea2726_movie_s1.mp4
- sciadv.aea2726_movie_s2.mp4
- sciadv.aea2726_movie_s3.mp4
- sciadv.aea2726_movie_s4.mp4
- sciadv.aea2726_movie_s5.mp4
- sciadv.aea2726_movie_s6.mp4
- sciadv.aea2726_movie_s7.mp4
- sciadv.aea2726_movie_s8.mp4
- sciadv.aea2726_movie_s9.mp4
- sciadv.aea2726_movie_s10.mp4
