# Supplementary material for: The allosteric landscape of the Src kinase
Source: Sci Adv. 2026 Feb 11;12(7):eaea2726. doi: 10.1126/sciadv.aea2726 (PMC12893324; doi:10.1126/sciadv.aea2726)
Supplement: Supplementary file 3 — Tables S1 to S3 [file sciadv.aea2726_tables_s1_to_s3.zip]

Archive with 3 entries (3 files):
- sciadv.aea2726_table_s1.txt
- sciadv.aea2726_table_s2.txt
- sciadv.aea2726_table_s3.txt
