# Supplementary material for: The allosteric landscape of the Src kinase
Source: Sci Adv. 2026 Feb 11;12(7):eaea2726. doi: 10.1126/sciadv.aea2726 (PMC12893324; doi:10.1126/sciadv.aea2726)
Supplement: Supplementary file 3 — Tables S1 to S3 [file sciadv.aea2726_tables_s1_to_s3.zip › sciadv.aea2726_table_s1.txt]

aa_seq	Nham_aa	WT	indel	STOP	variant_name	block	background	FL_kinase_fitness_scaled	FL_kinase_sigma_scaled	FL_abundance_fitness_scaled	FL_abundance_sigma_scaled	KD_kinase_fitness_scaled	KD_kinase_sigma_scaled	KD_abundance_fitness_scaled	KD_abundance_sigma_scaled
*HEKLVQIYAVVSEEPIYIVTEYMSKGSLLDFLKGETGKYLRLPQLVDMAAQIASGMAYVE	2	NA	FALSE	TRUE	R321* L328I	2	L328I	0.25904193050683	0.01503213402606	-0.366442045670484	0.037242765503984	0.446116976879297	0.0226097532376489	-1.1241595474718	0.13877903624058
*HEKLVQLYAVVSEEPIYIVIEYMSKGSLLDFLKGETGKYLRLPQLVDMAAQIASGMAYVE	2	NA	FALSE	TRUE	R321* T341I	2	T341I	0.2499202888133	0.011746964362694	-0.419433077150542	0.0272206556076678	0.464041375815805	0.0204526922497681	-0.819647335133457	0.104873766792291
*HEKLVQLYAVVSEEPIYIVTEYMPKGSLLDFLKGETGKYLRLPQLVDMAAQIASGMAYVE	2	NA	FALSE	TRUE	R321* S345P	2	S345P	0.267647189410654	0.0108762381004433	-0.404969693570187	0.0263171597848473	0.42467490880383	0.0197899739782094	-0.887956863976243	0.100777968104296
*HEKLVQLYAVVSEEPIYIVTEYMSKGSLLDFLKGETGKYLRLPQLVDMAAQIASGFAYVE	2	NA	FALSE	TRUE	R321* M377F	2	M377F	0.245302657334706	0.0166940892502454	-0.356448453787447	0.0398510621861633	0.499061705464901	0.026939297319013	-1.12571879289702	0.230872933486495
*HEKLVQLYAVVSEEPIYIVTEYMSKGSLLDFLKGETGKYLRLPQLVDMAAQIASGMAYVE	1	NA	FALSE	TRUE	R321*	2	WT	0.257775001499904	0.00909568687198547	-0.423482935365927	0.0190782556384883	0.467132503254378	0.0159406052495438	-0.829595706291119	0.0724440372900929
*HEKLVQLYAVVSEEPIYIVTEYMSKGSLLDFLKGETGKYLRLPQLVDMLAQIASGMAYVE	2	NA	FALSE	TRUE	R321* A370L	2	A370L	0.255376312931582	0.0108027428922758	-0.477016552943969	0.0260624786153643	0.497627494300694	0.0205857212796398	-0.938696719761198	0.129524078067534
*HEKLVQLYAVVSEEPIYIVTEYMSKGSLLDFLKGETGKYLRLPQLVVMAAQIASGMAYVE	2	NA	FALSE	TRUE	R321* D368V	2	D368V	0.255484164182726	0.0102534587083445	-0.462162683978574	0.0292341947555651	0.465015665841699	0.0200023217825212	-0.940823574137785	0.111139226327152
*HEKLVQLYAVVSEEPIYIVTEYMSKGSLLDFLKVETGKYLRLPQLVDMAAQIASGMAYVE	2	NA	FALSE	TRUE	R321* G355V	2	G355V	0.253338290310694	0.0130237273172543	-0.394312662392672	0.0317281100781706	0.444433341749139	0.0208651893784291	-0.6792308544817	0.0932693545864113
*HEKLVQLYAVVSEEPIYIVTEYMSKGSLLDFLPGETGKYLRLPQLVDMAAQIASGMAYVE	2	NA	FALSE	TRUE	R321* K354P	2	K354P	0.265591313561687	0.0105179908141191	-0.367612986231725	0.0254950493653491	0.424837598985083	0.0188115402307965	-0.981452130904495	0.103236185348015
*HEKLVQLYAVVSEEPIYIVTEYMSKGSLLDFLRGETGKYLRLPQLVDMAAQIASGMAYVE	2	NA	FALSE	TRUE	R321* K354R	2	K354R	0.256436377211799	0.00977384009117622	-0.415483363841343	0.0234660746216851	0.422985527095135	0.0197939608349706	-0.982589570950387	0.118191044650967
*MAYVEPMNYVHRDLRAANILVGENLVCKVADFGLARLIEDNEYTARQGAKFPIKWTAPE	2	NA	FALSE	TRUE	G376* R382P	3	R382P	0.244461588032333	0.0278137579135109	-0.484777018591134	0.0566183554316823	0.409831551792084	0.0368014096652646	-1.06352429676456	0.235502925769398
*MAYVERMNYVHRDLAAANILVGENLVCKVADFGLARLIEDNEYTARQGAKFPIKWTAPE	2	NA	FALSE	TRUE	G376* R391A	3	R391A	0.255487968057105	0.0174588294709279	-0.520546820943943	0.0413642080115053	0.471636010192995	0.0199171524906334	-0.997112348255207	0.112299604336829
*MAYVERMNYVHRDLRAANCLVGENLVCKVADFGLARLIEDNEYTARQGAKFPIKWTAPE	2	NA	FALSE	TRUE	G376* I395C	3	I395C	0.27669099379789	0.0178378941747824	-0.437262014326964	0.0299643760377219	0.475690360455129	0.0186108983032489	-0.816130823067803	0.0993091343135384
*MAYVERMNYVHRDLRAANILVGENLVCKVADFGLAFLIEDNEYTARQGAKFPIKWTAPE	2	NA	FALSE	TRUE	G376* R412F	3	R412F	0.244833067232827	0.015995179943137	-0.44647493432773	0.0283768302524754	0.443605615993663	0.0188803635961119	-1.02813455889825	0.142117813090189
*MAYVERMNYVHRDLRAANILVGENLVCKVADFGLARLIEDNEATARQGAKFPIKWTAPE	2	NA	FALSE	TRUE	G376* Y419A	3	Y419A	0.27318478427806	0.0195972920309524	-0.401486436320046	0.0327387623425506	0.434782572584061	0.0186777335203276	-1.10798921980307	0.136002902894101
*MAYVERMNYVHRDLRAANILVGENLVCKVADFGLARLIEDNEYTARQGAKFPAKWTAPE	2	NA	FALSE	TRUE	G376* I429A	3	I429A	0.255055402900146	0.0226460938322848	-0.457109627750644	0.0460520228771652	0.49036839856772	0.0213041301603588	-1.16403205796148	0.167386215061525
*MAYVERMNYVHRDLRAANILVGENLVCKVADFGLARLIEDNEYTARQGAKFPIKWTAHE	2	NA	FALSE	TRUE	G376* P434H	3	P434H	0.273204561434666	0.0209884474854134	-0.43148035447557	0.044143534905809	0.469284353367375	0.0220465939095639	-0.980579989278116	0.1780330721764
*MAYVERMNYVHRDLRAANILVGENLVCKVADFGLARLIEDNEYTARQGAKFPIKWTAPE	1	NA	FALSE	TRUE	G376*	3	WT	0.236777478027568	0.0147513767219371	-0.384275077693635	0.0254754736571764	0.469765469295107	0.0166159827836394	-1.2257231511566	0.132338903350429
*MAYVERMNYVHRDLRAANILVGENLVCKVADFGLARLIEDNEYVARQGAKFPIKWTAPE	2	NA	FALSE	TRUE	G376* T420V	3	T420V	0.249154905098852	0.0189512322306991	-0.384277617430615	0.0313050818315748	0.453407335169986	0.0227130624930392	-1.00710392284317	0.144132558045263
*MAYVKRMNYVHRDLRAANILVGENLVCKVADFGLARLIEDNEYTARQGAKFPIKWTAPE	2	NA	FALSE	TRUE	G376* E381K	3	E381K	0.245806345641073	0.02516996137316	-0.390071567965222	0.0430402306323857	0.435006738526139	0.0349954431704417	-0.910257489772319	0.189371746437149
*PPECPESLHDLMCQCWRKEPEERPTFENLQAFLEDYFTSTEPQYQPGENL	2	NA	FALSE	TRUE	C486* Y514N	5	Y514N	0.261945179299157	0.014008965701736	-0.491493215408554	0.0688595389871337	0.518739859072196	0.0305565376972649	-1.56797918527399	0.54027101370364
*PPECPESLHDLMCQCWRKEPEERPTFERLQAFLEDYFTSTEPQYQPGENL	2	NA	FALSE	TRUE	C486* Y514R	5	Y514R	0.284378058542925	0.015303861690814	-0.648614694544218	0.125001390114661	0.489388318617962	0.0256044003763487	-1.08819890409926	0.357607736270133
*PPECPESLHDLMCQCWRKEPEERPTFEYLQAFLEDYFTSTEPQDQPGENL	2	NA	FALSE	TRUE	C486* Y530D	5	Y530D	0.247982450395303	0.0122958597594933	-0.444900792072865	0.0607359859778254	0.458895306977168	0.0201785404514354	-1.09553903853939	0.179918954830043
*PPECPESLHDLMCQCWRKEPEERPTFEYLQAFLEDYFTSTEPQYQPGENL	1	NA	FALSE	TRUE	C486*	5	WT	0.264576611901763	0.00836593529047139	-0.445405671794483	0.0393477381710795	0.447324290609541	0.0191562761673459	-1.32500733235937	0.248589929313592
*PPECPESLHDLMCQCWRKEPEERPTFEYLQAFLEDYFTSTEPQYQWGENL	2	NA	FALSE	TRUE	C486* P532W	5	P532W	0.279891713434169	0.00793995260053502	-0.437518599143474	0.0493131075972116	0.448817950917031	0.0167244368765306	-1.52113195406823	0.250951671261726
*PPECPESLHDLMCQCWRKEPEERPTFEYLQAFLEDYKTSTEPQYQPGENL	2	NA	FALSE	TRUE	C486* F523K	5	F523K	0.272644724481051	0.0112076312704798	-0.382297368491209	0.0383142139265988	0.429324477369833	0.0197456869811539	-1.50137928272717	0.278841520511455
*PPECPESLHDLMCQCWRKEPEGRPTFEYLQAFLEDYFTSTEPQYQPGENL	2	NA	FALSE	TRUE	C486* E508G	5	E508G	0.281332384140851	0.013965413342625	-0.278240246909995	0.0743817456293105	0.505937384422442	0.0230966185616359	-1.34152878320061	0.276812368800353
*PPECPESLHDLQCQCWRKEPEERPTFEYLQAFLEDYFTSTEPQYQPGENL	2	NA	FALSE	TRUE	C486* M498Q	5	M498Q	0.256600585380638	0.013959843833042	-0.455179230593326	0.0947308702989459	0.474848414897099	0.0354188421759976	-1.39179350113953	0.462327679769876
*PPECPESLHYLMCQCWRKEPEERPTFEYLQAFLEDYFTSTEPQYQPGENL	2	NA	FALSE	TRUE	C486* D496Y	5	D496Y	0.232212276443052	0.0255327786626204	-0.334822413048278	0.162260268139726	0.374314703098033	0.0642779783610673	-1.73080929502818	0.668282873321311
*PPECPESPHDLMCQCWRKEPEERPTFEYLQAFLEDYFTSTEPQYQPGENL	2	NA	FALSE	TRUE	C486* L494P	5	L494P	0.278359083358464	0.0188894052020908	-0.51115008554235	0.171693977545215	0.46230118631063	0.0295322288330406	-1.8831484674645	0.540274243719966
*SLRLEVKLGQGCFAEVWMGTWNGTTRVAIKTLKPGTMSPEAFLQEAQVMKKLRHEKLV	2	NA	FALSE	TRUE	E268* G282A	1	G282A	0.326012752235466	0.0617511436634595	-0.330930771264803	0.0895920646346252	0.409515960873363	0.0354585555998993	-0.153393268513827	0.633385602162405
*SLRLEVKLGQGCFGEVWMGTWNGTTRVAIKTLKPGAMSPEAFLQEAQVMKKLRHEKLV	2	NA	FALSE	TRUE	E268* T304A	1	T304A	0.289710377205014	0.0647237131188858	-0.431127602955021	0.0876049342471	0.468946028537479	0.0595005268031662	-0.540943961385738	0.445531628426912
*SLRLEVKLGQGCFGEVWMGTWNGTTRVAIKTLKPGTMSPEAFLQEAQIMKKLRHEKLV	2	NA	FALSE	TRUE	E268* V316I	1	V316I	0.186578318473828	0.0594875396196548	-0.43886589042272	0.0859770678919753	0.443233735968819	0.0416453472868104	-1.13457340021641	0.854251885117242
*SLRLEVKLGQGCFGEVWMGTWNGTTRVAIKTLKPGTMSPEAFLQEAQVMKKLRHEKLV	1	NA	FALSE	TRUE	E268*	1	WT	0.25759960978411	0.0265912420898338	-0.512936584934442	0.037501884372795	0.455619412870072	0.0187369491212891	-1.0417426849952	0.27285654589212
*SLRLEVKLGQGCFGEVWMGTWNGTTRVAIKTLKPGTMSPEAFLQEAQVMKKLRHRKLV	2	NA	FALSE	TRUE	E268* E323R	1	E323R	0.314314702987772	0.0861064471636662	-0.434642115090082	0.0676866496352301	0.4371821164425	0.0686494370281419	-0.79961872767257	0.536809017284266
*SLRLEVKLGQGCFGEVWMGTWNGTTRVAIKTLKPGTMSPEAFLQRAQVMKKLRHEKLV	2	NA	FALSE	TRUE	E268* E313R	1	E313R	0.296468653688598	0.0664756627274357	-0.399450584569873	0.0987719193785875	0.448431575424833	0.0343411261997601	-0.983639391861547	0.395079884523512
*SLRLEVKLGQGCFGEVWMGTWNGTTRVAIMTLKPGTMSPEAFLQEAQVMKKLRHEKLV	2	NA	FALSE	TRUE	E268* K298M	1	K298M	0.247745037092939	0.0776128711357821	-0.321276916587866	0.0946619378288509	0.493766269443797	0.046999519111141	-0.909088108329676	0.855263033505979
*SLRLEVKLGQGCFGEVWMPTWNGTTRVAIKTLKPGTMSPEAFLQEAQVMKKLRHEKLV	2	NA	FALSE	TRUE	E268* G287P	1	G287P	0.29330452464286	0.0446591272657217	-0.349150884853912	0.0946541300434903	0.458840934410627	0.0274845058904776	-0.975046615499715	0.388656915733637
*SLRLEVKLGQGCFGLVWMGTWNGTTRVAIKTLKPGTMSPEAFLQEAQVMKKLRHEKLV	2	NA	FALSE	TRUE	E268* E283L	1	E283L	0.27520739583517	0.0566614231181928	-0.574776480631549	0.0995285552848746	0.421175655868639	0.0307529848198943	-1.37106144217162	0.502559275755595
*SLRLGVKLGQGCFGEVWMGTWNGTTRVAIKTLKPGTMSPEAFLQEAQVMKKLRHEKLV	2	NA	FALSE	TRUE	E268* E273G	1	E273G	0.291301899095575	0.0471379890094799	-0.33878214331535	0.0697032096521951	0.497634881378651	0.0365717682640441	-1.12051948220067	0.251328341823182
*TAPEAALYGRFPIKSDVWSFGILLTELTTKGRVPYPGMVNREVLDQVERGYRMPCPPECP	2	NA	FALSE	TRUE	W431* T443P	4	T443P	0.279837694341245	0.0212780406982321	-0.456846648447626	0.0366799070049783	0.554323728134449	0.0618346108715798	-0.917087603445326	0.414082254692636
*TAPEAALYGRFTFKSDVWSFGILLTELTTKGRVPYPGMVNREVLDQVERGYRMPCPPECP	2	NA	FALSE	TRUE	W431* I444F	4	I444F	0.299353587547389	0.0232192280680567	-0.400023059086618	0.0309325013101624	0.387184689742525	0.0286059379733896	-1.06747647252053	0.161326423196775
*TAPEAALYGRFTIKSDVWSFGIALTELTTKGRVPYPGMVNREVLDQVERGYRMPCPPECP	2	NA	FALSE	TRUE	W431* L454A	4	L454A	0.28180548216811	0.0200154455897116	-0.418278975022822	0.0269902256319784	0.508525080927314	0.0426441226994807	-0.585732189017712	0.13791581152181
*TAPEAALYGRFTIKSDVWSFGILLTELTTKGRVPYPGMVNREVLDQVERGYRMPCPPSCP	2	NA	FALSE	TRUE	W431* E489S	4	E489S	0.312360117736982	0.0250543701159247	-0.382530993148771	0.0323742244320998	0.525808278061919	0.0382247755586913	-0.846047542511759	0.227676537282613
*TAPEAALYGRFTIKSDVWSFGILLTELTTKGRVPYPGMVNRTVLDQVERGYRMPCPPECP	2	NA	FALSE	TRUE	W431* E473T	4	E473T	0.318789473196292	0.0223549375486974	-0.432417718306821	0.0359260789792406	0.210535875753552	0.538008883939401	-0.199789642393625	1.43442621550194
*TAPEAALYGRFTIKSDVWSFGILLTEVTTKGRVPYPGMVNREVLDQVERGYRMPCPPECP	2	NA	FALSE	TRUE	W431* L458V	4	L458V	0.250350958779069	0.02385874560186	-0.413340811456673	0.0351535685245104	0.225600398083746	0.275645417066268	-0.0422982435969716	0.557488449074779
*TAPEAALYGRFTPKSDVWSFGILLTELTTKGRVPYPGMVNREVLDQVERGYRMPCPPECP	2	NA	FALSE	TRUE	W431* I444P	4	I444P	0.304618655388383	0.0288557369054734	-0.437712828799779	0.0410941847399057	0.496835197527336	0.0370568789170749	-0.568338520857393	0.293899746934255
*TAPEAALYGRFWIKSDVWSFGILLTELTTKGRVPYPGMVNREVLDQVERGYRMPCPPECP	2	NA	FALSE	TRUE	W431* T443W	4	T443W	0.2731297552069	0.022355152556083	-0.442939534389749	0.0362659701550282	0.457994053699854	0.0395826447501917	-0.896264532609515	0.21624700171646
AHEKLVQIYAVVSEEPIYIVTEYMSKGSLLDFLKGETGKYLRLPQLVDMAAQIASGMAYVE	2	NA	FALSE	FALSE	R321A L328I	2	L328I	0.0582084993696863	0.017876225400056	NA	NA	0.267846961769909	0.0240569945081963	NA	NA
AHEKLVQLYAVVSEEPIYIVIEYMSKGSLLDFLKGETGKYLRLPQLVDMAAQIASGMAYVE	2	NA	FALSE	FALSE	R321A T341I	2	T341I	-0.207243577189981	0.0311555355770353	NA	NA	-0.117202597631544	0.0392098941265886	NA	NA
AHEKLVQLYAVVSEEPIYIVTEYMPKGSLLDFLKGETGKYLRLPQLVDMAAQIASGMAYVE	2	NA	FALSE	FALSE	R321A S345P	2	S345P	-0.159103890292577	0.0364173165833195	NA	NA	-0.0276592204260866	0.0495448711318801	NA	NA
AHEKLVQLYAVVSEEPIYIVTEYMSKGSLLDFLKGETGKYLRLPQLVDMAAQIASGFAYVE	2	NA	FALSE	FALSE	R321A M377F	2	M377F	-0.220287492133675	0.0283267743301406	NA	NA	0.221226225793752	0.0271767721703315	-0.0846115055355302	1.75667890854291
AHEKLVQLYAVVSEEPIYIVTEYMSKGSLLDFLKGETGKYLRLPQLVDMAAQIASGMAYVE	1	NA	FALSE	FALSE	R321A	2	WT	-0.266188185191554	0.0327463710433876	NA	NA	0.0290846674236608	0.0274292204241293	NA	NA
AHEKLVQLYAVVSEEPIYIVTEYMSKGSLLDFLKGETGKYLRLPQLVDMLAQIASGMAYVE	2	NA	FALSE	FALSE	R321A A370L	2	A370L	-0.117098265352277	0.0180296578724706	NA	NA	0.205224519435495	0.0219492857178861	NA	NA
AHEKLVQLYAVVSEEPIYIVTEYMSKGSLLDFLKGETGKYLRLPQLVVMAAQIASGMAYVE	2	NA	FALSE	FALSE	R321A D368V	2	D368V	-0.26321710018498	0.0217359131083629	NA	NA	0.028074372541748	0.022715404609539	NA	NA
AHEKLVQLYAVVSEEPIYIVTEYMSKGSLLDFLKVETGKYLRLPQLVDMAAQIASGMAYVE	2	NA	FALSE	FALSE	R321A G355V	2	G355V	-0.357625390865204	0.0339205287589318	NA	NA	0.0102117232569561	0.0267948700478399	-0.241059981079087	0.548119752401092
AHEKLVQLYAVVSEEPIYIVTEYMSKGSLLDFLPGETGKYLRLPQLVDMAAQIASGMAYVE	2	NA	FALSE	FALSE	R321A K354P	2	K354P	-0.247537065583694	0.0210895831431319	NA	NA	0.0679904515051835	0.0205140579053278	NA	NA
AHEKLVQLYAVVSEEPIYIVTEYMSKGSLLDFLRGETGKYLRLPQLVDMAAQIASGMAYVE	2	NA	FALSE	FALSE	R321A K354R	2	K354R	-0.00921243122836556	0.0225387676415304	NA	NA	-0.0563763824394893	0.0424377037114182	NA	NA
AMAYVEPMNYVHRDLRAANILVGENLVCKVADFGLARLIEDNEYTARQGAKFPIKWTAPE	2	NA	FALSE	FALSE	G376A R382P	3	R382P	0.160009706683801	0.0234010657335803	0.0970583171435113	0.0175800865637247	0.437658623898501	0.0231725343129432	-0.102797362500267	0.069245647510029
AMAYVERMNYVHRDLAAANILVGENLVCKVADFGLARLIEDNEYTARQGAKFPIKWTAPE	2	NA	FALSE	FALSE	G376A R391A	3	R391A	0.103924249969737	0.0181334412928392	0.0901849574963142	0.0122637022531469	0.435912520747489	0.0194958798624683	-0.170061293620112	0.0678457960770419
AMAYVERMNYVHRDLRAANCLVGENLVCKVADFGLARLIEDNEYTARQGAKFPIKWTAPE	2	NA	FALSE	FALSE	G376A I395C	3	I395C	-0.0504626777787525	0.0286711236036693	0.0849395881248644	0.0155756825373352	0.229742620787503	0.0278485742970051	-0.0982564678154394	0.0955314614373316
AMAYVERMNYVHRDLRAANILVGENLVCKVADFGLAFLIEDNEYTARQGAKFPIKWTAPE	2	NA	FALSE	FALSE	G376A R412F	3	R412F	0.115215042361344	0.0160485344861728	0.0988540927313929	0.0130201266506743	0.387891866625946	0.0170980058606388	0.0121279744271475	0.0530238987470897
AMAYVERMNYVHRDLRAANILVGENLVCKVADFGLARLIEDNEATARQGAKFPIKWTAPE	2	NA	FALSE	FALSE	G376A Y419A	3	Y419A	0.186521313231307	0.0154622165001337	0.104194980366314	0.0127771567378659	0.42780314502371	0.0194462588129123	-0.0478302954642183	0.0605476216780091
AMAYVERMNYVHRDLRAANILVGENLVCKVADFGLARLIEDNEYTARQGAKFPAKWTAPE	2	NA	FALSE	FALSE	G376A I429A	3	I429A	-0.121235609064425	0.0549854212605939	0.0627656713798523	0.0264400656990515	-0.0804354781376575	0.0608545013004018	-0.247567708857223	0.207380246648106
AMAYVERMNYVHRDLRAANILVGENLVCKVADFGLARLIEDNEYTARQGAKFPIKWTAHE	2	NA	FALSE	FALSE	G376A P434H	3	P434H	-0.26871369571893	0.0327238645121718	0.0247398964836127	0.0155904466545351	0.234711101047862	0.0272275960782962	-0.175243997089299	0.0782143365271835
AMAYVERMNYVHRDLRAANILVGENLVCKVADFGLARLIEDNEYTARQGAKFPIKWTAPE	1	NA	FALSE	FALSE	G376A	3	WT	0.0596213446049918	0.0445420859039772	-0.0625027590701477	0.0284486795445552	0.152581060525599	0.0628972159787226	-0.494247554458036	0.24818995877023
AMAYVERMNYVHRDLRAANILVGENLVCKVADFGLARLIEDNEYVARQGAKFPIKWTAPE	2	NA	FALSE	FALSE	G376A T420V	3	T420V	0.0370754358604158	0.0460307510690605	-0.0515890105491478	0.0389118921869142	-0.0105511362386725	0.0550514660423855	-0.0425776304741921	0.260190885430508
AMAYVKRMNYVHRDLRAANILVGENLVCKVADFGLARLIEDNEYTARQGAKFPIKWTAPE	2	NA	FALSE	FALSE	G376A E381K	3	E381K	-0.389695792131926	0.0477351609139793	-0.0462301216973473	0.0243245728939057	-0.145451801275354	0.0551095157464643	-0.35115466217447	0.103321714450685
APPECPESLHDLMCQCWRKEPEERPTFENLQAFLEDYFTSTEPQYQPGENL	2	NA	FALSE	FALSE	C486A Y514N	5	Y514N	-0.0428227982248257	0.0333978601182658	0.0162631311712302	0.0233199752438319	-0.0422284015986398	0.0612609493197206	-0.711188543520042	0.303882381720317
APPECPESLHDLMCQCWRKEPEERPTFERLQAFLEDYFTSTEPQYQPGENL	2	NA	FALSE	FALSE	C486A Y514R	5	Y514R	-0.115115497748577	0.055177071538116	0.0336497053334788	0.0239480849074912	0.0872186047057744	0.0614469381968211	0.309738935952342	0.203146550271102
APPECPESLHDLMCQCWRKEPEERPTFEYLQAFLEDYFTSTEPQDQPGENL	2	NA	FALSE	FALSE	C486A Y530D	5	Y530D	-0.275785569342071	0.0734530206696681	0.0334329108067739	0.0323190144252471	0.164435045530428	0.0465538696532823	0.0865890425066893	0.247368554535597
APPECPESLHDLMCQCWRKEPEERPTFEYLQAFLEDYFTSTEPQYQPGENL	1	NA	FALSE	FALSE	C486A	5	WT	-0.0844171006767786	0.0337210983489445	0.0185342806288873	0.0191061278083378	0.163596077112542	0.0446945270538397	0.345763125677964	0.235303749398707
APPECPESLHDLMCQCWRKEPEERPTFEYLQAFLEDYFTSTEPQYQWGENL	2	NA	FALSE	FALSE	C486A P532W	5	P532W	-0.00114774381493303	0.021259629323295	0.00251962721481201	0.0214707226695426	0.0249550867489067	0.0398257240337053	0.195417383683134	0.179741889072457
APPECPESLHDLMCQCWRKEPEERPTFEYLQAFLEDYKTSTEPQYQPGENL	2	NA	FALSE	FALSE	C486A F523K	5	F523K	-0.170369445066999	0.115071962193057	-0.00637822904980764	0.0592463172262035	0.0940954322372616	0.0724062276632307	-0.735638149672029	1.16389958097999
APPECPESLHDLMCQCWRKEPEGRPTFEYLQAFLEDYFTSTEPQYQPGENL	2	NA	FALSE	FALSE	C486A E508G	5	E508G	-0.038313961217554	0.0410142141847181	0.00858745697531242	0.0388385013154858	-0.078404810118428	0.0631679408424633	0.0321794743483448	0.196043015016613
APPECPESLHDLQCQCWRKEPEERPTFEYLQAFLEDYFTSTEPQYQPGENL	2	NA	FALSE	FALSE	C486A M498Q	5	M498Q	0.036479161600271	0.0303269570267284	-0.0116318625372752	0.0313926413240606	0.147164863912781	0.0715133136042087	-0.470629135936424	0.536704145036261
APPECPESLHYLMCQCWRKEPEERPTFEYLQAFLEDYFTSTEPQYQPGENL	2	NA	FALSE	FALSE	C486A D496Y	5	D496Y	-0.100045459408696	0.203619933615827	-0.19158163271907	0.0962890103000405	0.0567940247503107	0.209832041639839	-0.448483077021271	0.541815875055561
APPECPESPHDLMCQCWRKEPEERPTFEYLQAFLEDYFTSTEPQYQPGENL	2	NA	FALSE	FALSE	C486A L494P	5	L494P	0.221222154024915	0.0246464358920641	-0.349348860453646	0.0615261854879922	0.439093786722125	0.032391412719817	-0.477879711640933	0.216888845402303
ASLRLEVKLGQGCFAEVWMGTWNGTTRVAIKTLKPGTMSPEAFLQEAQVMKKLRHEKLV	2	NA	FALSE	FALSE	E268A G282A	1	G282A	-0.00198893736659955	0.0601867402810478	0.0710669945578189	0.047368671775106	0.287690154427619	0.0549176231955587	0.227145585577392	0.118494879520346
ASLRLEVKLGQGCFGEVWMGTWNGTTRVAIKTLKPGAMSPEAFLQEAQVMKKLRHEKLV	2	NA	FALSE	FALSE	E268A T304A	1	T304A	-0.0688766601864801	0.0897234567651146	-0.100904203091944	0.0425667214365425	0.0738088922294932	0.0693865533538306	0.405869186512254	0.59786079456051
ASLRLEVKLGQGCFGEVWMGTWNGTTRVAIKTLKPGTMSPEAFLQEAQIMKKLRHEKLV	2	NA	FALSE	FALSE	E268A V316I	1	V316I	0.114516593061634	0.0836609625170574	-0.106501855460816	0.0425238171625082	-0.18038976786458	0.0584495621930793	-0.357593709155028	0.595054419061337
ASLRLEVKLGQGCFGEVWMGTWNGTTRVAIKTLKPGTMSPEAFLQEAQVMKKLRHEKLV	1	NA	FALSE	FALSE	E268A	1	WT	0.0265839758732689	0.033589371791434	-0.117064065033171	0.0227918834880881	0.0131324373121023	0.0272397719840676	-0.144142812592978	0.0603251301996564
ASLRLEVKLGQGCFGEVWMGTWNGTTRVAIKTLKPGTMSPEAFLQEAQVMKKLRHRKLV	2	NA	FALSE	FALSE	E268A E323R	1	E323R	-0.110933199086435	0.0684273249534652	-0.121742575371266	0.0582356185737654	0.0212035244566341	0.0455270736291269	-0.123956429918644	0.29424868397939
ASLRLEVKLGQGCFGEVWMGTWNGTTRVAIKTLKPGTMSPEAFLQRAQVMKKLRHEKLV	2	NA	FALSE	FALSE	E268A E313R	1	E313R	0.258998577692671	0.0485024268907532	-0.10725223092865	0.0495654761703025	0.472791421766048	0.0339123389805306	-0.349676713253822	0.267995399778382
ASLRLEVKLGQGCFGEVWMGTWNGTTRVAIMTLKPGTMSPEAFLQEAQVMKKLRHEKLV	2	NA	FALSE	FALSE	E268A K298M	1	K298M	0.248926871132677	0.0362255108769827	-0.0167342219141875	0.0862059095057217	0.486920911902135	0.0644609303555805	-0.597180380086687	0.383344436125784
ASLRLEVKLGQGCFGEVWMPTWNGTTRVAIKTLKPGTMSPEAFLQEAQVMKKLRHEKLV	2	NA	FALSE	FALSE	E268A G287P	1	G287P	0.176879164862343	0.0388551804339765	-0.162503057464462	0.0445012332486487	0.324915838673788	0.0326454249292392	-0.211145113737006	0.144242829547385
ASLRLEVKLGQGCFGLVWMGTWNGTTRVAIKTLKPGTMSPEAFLQEAQVMKKLRHEKLV	2	NA	FALSE	FALSE	E268A E283L	1	E283L	-0.164235395176445	0.104544715395046	-0.236571519845492	0.0616387923979592	-0.574073252499343	0.147137933939325	-0.345242719064571	0.407222369490058
ASLRLGVKLGQGCFGEVWMGTWNGTTRVAIKTLKPGTMSPEAFLQEAQVMKKLRHEKLV	2	NA	FALSE	FALSE	E268A E273G	1	E273G	0.0219044189483265	0.066131440678664	-0.142931269482401	0.0552454080480563	-0.39723744141504	0.0760321664716986	-0.545095731779834	0.104704613290075
ATAPEAALYGRFPIKSDVWSFGILLTELTTKGRVPYPGMVNREVLDQVERGYRMPCPPECP	2	NA	FALSE	FALSE	W431A T443P	4	T443P	0.217264313333058	0.020857179269127	-0.269448598462047	0.0195602789711025	0.553635131613379	0.0800005490419466	0.32303982090597	0.403628325967558
ATAPEAALYGRFTFKSDVWSFGILLTELTTKGRVPYPGMVNREVLDQVERGYRMPCPPECP	2	NA	FALSE	FALSE	W431A I444F	4	I444F	0.150333003766601	0.0235315804139471	-0.254967761940052	0.0207398259681795	0.457773677790497	0.038352655145615	-0.773427720569302	0.220252423876199
ATAPEAALYGRFTIKSDVWSFGIALTELTTKGRVPYPGMVNREVLDQVERGYRMPCPPECP	2	NA	FALSE	FALSE	W431A L454A	4	L454A	0.237525171349705	0.0205905215850609	-0.247689700643925	0.0198339303695089	0.311779170654614	0.216978004803134	NA	NA
ATAPEAALYGRFTIKSDVWSFGILLTELTTKGRVPYPGMVNREVLDQVERGYRMPCPPECP	1	NA	FALSE	FALSE	W431A	4	WT	0.120865833998336	0.0141274987464017	0.0283436282219666	0.00743134508548285	0.362782899823759	0.024242454893766	0.0117127677029244	0.0797632885218916
ATAPEAALYGRFTIKSDVWSFGILLTELTTKGRVPYPGMVNREVLDQVERGYRMPCPPSCP	2	NA	FALSE	FALSE	W431A E489S	4	E489S	0.192939495144209	0.0231714919001731	-0.000652811684000699	0.012401203796574	0.411151349626955	0.0373049130709253	0.0136536853173939	0.150140347789563
ATAPEAALYGRFTIKSDVWSFGILLTELTTKGRVPYPGMVNRTVLDQVERGYRMPCPPECP	2	NA	FALSE	FALSE	W431A E473T	4	E473T	0.186242197317415	0.0203041962408038	0.0024410916115966	0.0115884096268055	0.410635038539767	0.0362123626073226	0.189541016264759	0.151459317894184
ATAPEAALYGRFTIKSDVWSFGILLTEVTTKGRVPYPGMVNREVLDQVERGYRMPCPPECP	2	NA	FALSE	FALSE	W431A L458V	4	L458V	0.123749692466455	0.0244114780944429	-0.0887992680995744	0.0140170519439431	0.199625756572634	0.511571402302428	NA	NA
ATAPEAALYGRFTPKSDVWSFGILLTELTTKGRVPYPGMVNREVLDQVERGYRMPCPPECP	2	NA	FALSE	FALSE	W431A I444P	4	I444P	-0.0576168941138745	0.0309091336928453	-0.0878092393222062	0.0150766922661767	0.43359181671286	0.0278169698884364	-0.198763654625112	0.103299887205863
ATAPEAALYGRFWIKSDVWSFGILLTELTTKGRVPYPGMVNREVLDQVERGYRMPCPPECP	2	NA	FALSE	FALSE	W431A T443W	4	T443W	0.232750424303464	0.0233764678259742	-0.331915157047861	0.024660719223121	0.439090194332004	0.0256779282462858	-0.771981051285567	0.124395717843637
C*PECPESLHDLMCQCWRKEPEERPTFENLQAFLEDYFTSTEPQYQPGENL	2	NA	FALSE	TRUE	P487* Y514N	5	Y514N	0.26938078360326	0.0121252964009248	NA	NA	0.491640322185047	0.0314721436752868	NA	NA
C*PECPESLHDLMCQCWRKEPEERPTFERLQAFLEDYFTSTEPQYQPGENL	2	NA	FALSE	TRUE	P487* Y514R	5	Y514R	0.272811658085823	0.0125488911737207	NA	NA	0.48659738647252	0.0269645908806302	NA	NA
C*PECPESLHDLMCQCWRKEPEERPTFEYLQAFLEDYFTSTEPQDQPGENL	2	NA	FALSE	TRUE	P487* Y530D	5	Y530D	0.260398199486331	0.00893542191162844	NA	NA	0.469197028522872	0.0186243095412886	NA	NA
C*PECPESLHDLMCQCWRKEPEERPTFEYLQAFLEDYFTSTEPQYQPGENL	1	NA	FALSE	TRUE	P487*	5	WT	0.267593011441429	0.00794261795467556	NA	NA	0.458989411260392	0.0171525349256968	NA	NA
C*PECPESLHDLMCQCWRKEPEERPTFEYLQAFLEDYFTSTEPQYQWGENL	2	NA	FALSE	TRUE	P487* P532W	5	P532W	0.272707269009431	0.006858240894336	NA	NA	0.461615590210548	0.0153834161538655	NA	NA
C*PECPESLHDLMCQCWRKEPEERPTFEYLQAFLEDYKTSTEPQYQPGENL	2	NA	FALSE	TRUE	P487* F523K	5	F523K	0.26977957686295	0.00830100104633418	NA	NA	0.448637929604234	0.0174650625526261	NA	NA
C*PECPESLHDLMCQCWRKEPEGRPTFEYLQAFLEDYFTSTEPQYQPGENL	2	NA	FALSE	TRUE	P487* E508G	5	E508G	0.254017932367222	0.00977780928181727	NA	NA	0.45620456166165	0.0210788001005374	NA	NA
C*PECPESLHDLQCQCWRKEPEERPTFEYLQAFLEDYFTSTEPQYQPGENL	2	NA	FALSE	TRUE	P487* M498Q	5	M498Q	0.278473964446102	0.0139329676555546	NA	NA	0.540223611017828	0.0257414988421975	NA	NA
C*PECPESLHYLMCQCWRKEPEERPTFEYLQAFLEDYFTSTEPQYQPGENL	2	NA	FALSE	TRUE	P487* D496Y	5	D496Y	0.267914535885736	0.015254475728256	NA	NA	0.449190684924309	0.039080375033428	NA	NA
C*PECPESPHDLMCQCWRKEPEERPTFEYLQAFLEDYFTSTEPQYQPGENL	2	NA	FALSE	TRUE	P487* L494P	5	L494P	0.27241362291652	0.0136598537470987	NA	NA	0.489758004082144	0.0254055092164619	NA	NA
CAPECPESLHDLMCQCWRKEPEERPTFENLQAFLEDYFTSTEPQYQPGENL	2	NA	FALSE	FALSE	P487A Y514N	5	Y514N	-0.0581973058457447	0.0226097682013406	0.0181720074743008	0.0166523294341088	0.00549748766448343	0.0411544556852162	-0.102489110789043	0.224743497910199
CAPECPESLHDLMCQCWRKEPEERPTFERLQAFLEDYFTSTEPQYQPGENL	2	NA	FALSE	FALSE	P487A Y514R	5	Y514R	-0.103638769793965	0.0281142728006217	-0.00175301198147434	0.0159757024418101	0.0617800111426837	0.0436674598444259	-0.126905508649283	0.269156122909793
CAPECPESLHDLMCQCWRKEPEERPTFEYLQAFLEDYFTSTEPQDQPGENL	2	NA	FALSE	FALSE	P487A Y530D	5	Y530D	-0.122945149251119	0.0253767510243729	0.0505596993780225	0.020426897652607	-0.0191872334679856	0.0374413508449757	0.211317703227994	0.159969814809801
CAPECPESLHDLMCQCWRKEPEERPTFEYLQAFLEDYFTSTEPQYQPGENL	1	NA	FALSE	FALSE	P487A	5	WT	-0.000657862048873648	0.0216213256441129	0.0459695828923813	0.0282483541292315	-0.0149144637290606	0.0389016802132466	0.102237462865901	0.199585299989776
CAPECPESLHDLMCQCWRKEPEERPTFEYLQAFLEDYFTSTEPQYQWGENL	2	NA	FALSE	FALSE	P487A P532W	5	P532W	-0.0146903363896806	0.0132221192779103	-0.00790855603361622	0.0134166260392206	0.0903946316368445	0.0247067494778521	-0.0780926105148696	0.131493153158702
CAPECPESLHDLMCQCWRKEPEERPTFEYLQAFLEDYKTSTEPQYQPGENL	2	NA	FALSE	FALSE	P487A F523K	5	F523K	-0.156737186627476	0.0336363662999129	-0.0238005235684413	0.0190626739733482	0.03792478029431	0.0416907341632829	-0.096626842884667	0.243560824186238
CAPECPESLHDLMCQCWRKEPEGRPTFEYLQAFLEDYFTSTEPQYQPGENL	2	NA	FALSE	FALSE	P487A E508G	5	E508G	-0.0856422606311011	0.0199509686369868	-0.000182348466830154	0.0200795605240354	0.0806048353276201	0.0348716570996283	0.0623701762059309	0.126292674275149
CAPECPESLHDLQCQCWRKEPEERPTFEYLQAFLEDYFTSTEPQYQPGENL	2	NA	FALSE	FALSE	P487A M498Q	5	M498Q	-0.0910362502194484	0.0309238111502419	0.0107181141149859	0.0180086555421501	-0.0419011574317302	0.0469835361746191	-0.0236390432693169	0.141146901774569
CAPECPESLHYLMCQCWRKEPEERPTFEYLQAFLEDYFTSTEPQYQPGENL	2	NA	FALSE	FALSE	P487A D496Y	5	D496Y	-0.165703331587364	0.0493748611251916	0.0177001503407964	0.0242628810866058	-0.043173356988733	0.0627913701399581	-0.130234310156122	0.216183732708746
CAPECPESPHDLMCQCWRKEPEERPTFEYLQAFLEDYFTSTEPQYQPGENL	2	NA	FALSE	FALSE	P487A L494P	5	L494P	0.252014379343633	0.0114266080552138	-0.302249887949692	0.0317572525937625	0.459251687297971	0.0261368289745023	-0.880647376243224	0.219284343413689
CCPECPESLHDLMCQCWRKEPEERPTFENLQAFLEDYFTSTEPQYQPGENL	2	NA	FALSE	FALSE	P487C Y514N	5	Y514N	0.0603192620714295	0.0208574006552144	-0.0179053534094833	0.0201572067797268	0.243987687619989	0.039727693600741	0.0818171398007906	0.213656584711449
CCPECPESLHDLMCQCWRKEPEERPTFERLQAFLEDYFTSTEPQYQPGENL	2	NA	FALSE	FALSE	P487C Y514R	5	Y514R	-0.00950559585338318	0.0205976317550285	0.0376602238987934	0.0499386040238198	0.221636544638015	0.0588076183922867	0.021884929598246	0.213950949922976
CCPECPESLHDLMCQCWRKEPEERPTFEYLQAFLEDYFTSTEPQDQPGENL	2	NA	FALSE	FALSE	P487C Y530D	5	Y530D	-0.106827445550599	0.0254440911365546	0.0115557827751234	0.0134686699909701	0.0825221720092791	0.0362340236396375	0.534946114573295	0.191626047676915
CCPECPESLHDLMCQCWRKEPEERPTFEYLQAFLEDYFTSTEPQYQPGENL	1	NA	FALSE	FALSE	P487C	5	WT	-0.0245031242458552	0.0174652127775222	-0.00729682133176448	0.0131546758327661	0.193147343448984	0.0313363003868248	-0.0769716201141417	0.139675144172129
CCPECPESLHDLMCQCWRKEPEERPTFEYLQAFLEDYFTSTEPQYQWGENL	2	NA	FALSE	FALSE	P487C P532W	5	P532W	-0.0395286795134067	0.0132962216818118	0.0123597684085818	0.0134423129673739	0.122135626303303	0.0232753371944961	-0.087981807876492	0.11690659543965
CCPECPESLHDLMCQCWRKEPEERPTFEYLQAFLEDYKTSTEPQYQPGENL	2	NA	FALSE	FALSE	P487C F523K	5	F523K	0.0318561930609502	0.017365539580725	-0.101056905626166	0.0306036641630415	0.0781048263946019	0.0445808756254137	0.0613591133253406	0.194621340414762
CCPECPESLHDLMCQCWRKEPEGRPTFEYLQAFLEDYFTSTEPQYQPGENL	2	NA	FALSE	FALSE	P487C E508G	5	E508G	-0.0852663606214509	0.0224001481824152	-0.050034117528088	0.013645623013018	0.065297183480072	0.0299088041349924	0.395297963635185	0.119543241943401
CCPECPESLHDLQCQCWRKEPEERPTFEYLQAFLEDYFTSTEPQYQPGENL	2	NA	FALSE	FALSE	P487C M498Q	5	M498Q	0.0275603657478293	0.0221457530567729	-0.0526194316312609	0.0217004935177353	0.115026879281856	0.0468874236049894	-0.42416856528109	0.242467704756248
CCPECPESLHYLMCQCWRKEPEERPTFEYLQAFLEDYFTSTEPQYQPGENL	2	NA	FALSE	FALSE	P487C D496Y	5	D496Y	0.000626834383906986	0.0305460485852717	-0.0200762762820774	0.0409377520485255	0.104879668788331	0.0548760153594607	0.0632073784307695	0.263078500441035
CCPECPESPHDLMCQCWRKEPEERPTFEYLQAFLEDYFTSTEPQYQPGENL	2	NA	FALSE	FALSE	P487C L494P	5	L494P	0.268507282322135	0.0117066365873349	-0.323587530929341	0.041277098780497	0.432322401175189	0.0244988446452203	-1.07687815070861	0.225634700013686
CDPECPESLHDLMCQCWRKEPEERPTFENLQAFLEDYFTSTEPQYQPGENL	2	NA	FALSE	FALSE	P487D Y514N	5	Y514N	-0.0241602803672005	0.0273958558337123	0.0465300001995812	0.0214258815512679	-0.090640666028474	0.0437279824739158	0.0511647041110665	0.261401837427786
CDPECPESLHDLMCQCWRKEPEERPTFERLQAFLEDYFTSTEPQYQPGENL	2	NA	FALSE	FALSE	P487D Y514R	5	Y514R	-0.106153218892516	0.0342301539219771	0.0243824801606445	0.0158236965432814	0.0153065646115881	0.0657129746926945	0.0677798252814525	0.205340320051283
CDPECPESLHDLMCQCWRKEPEERPTFEYLQAFLEDYFTSTEPQDQPGENL	2	NA	FALSE	FALSE	P487D Y530D	5	Y530D	-0.165359919830703	0.0386396430893697	0.0385961159722266	0.0239147933233545	0.0208847022631601	0.0551345110244541	0.204384098202708	0.405891992188272
CDPECPESLHDLMCQCWRKEPEERPTFEYLQAFLEDYFTSTEPQYQPGENL	1	NA	FALSE	FALSE	P487D	5	WT	-0.0897928710689683	0.0230742512329722	0.0155139595165541	0.0174532535211203	0.10116849467452	0.0317311406918401	0.189410694905702	0.157440184935733
CDPECPESLHDLMCQCWRKEPEERPTFEYLQAFLEDYFTSTEPQYQWGENL	2	NA	FALSE	FALSE	P487D P532W	5	P532W	-0.06599431199717	0.0195450299479905	0.043938692598684	0.0170466605159648	0.0999516619587447	0.0323377266671969	0.430653912758158	0.154167513298578
CDPECPESLHDLMCQCWRKEPEERPTFEYLQAFLEDYKTSTEPQYQPGENL	2	NA	FALSE	FALSE	P487D F523K	5	F523K	-0.218358768034797	0.0669171393081832	-0.0214362430679475	0.0413150476721189	-0.025871239181019	0.0555776692489441	0.188354972998708	0.306291975165093
CDPECPESLHDLMCQCWRKEPEGRPTFEYLQAFLEDYFTSTEPQYQPGENL	2	NA	FALSE	FALSE	P487D E508G	5	E508G	-0.0581001782974094	0.0267046713634749	0.0485342404233806	0.0163282912541571	0.022265713639488	0.0436603699433051	0.0673820791564999	0.236602006929924
CDPECPESLHDLQCQCWRKEPEERPTFEYLQAFLEDYFTSTEPQYQPGENL	2	NA	FALSE	FALSE	P487D M498Q	5	M498Q	-0.0555705169333714	0.0361890160779019	-0.0174276294637456	0.0264429841411841	0.0953604284417808	0.0548779153752462	-0.33126195620057	0.225378033066062
CDPECPESLHYLMCQCWRKEPEERPTFEYLQAFLEDYFTSTEPQYQPGENL	2	NA	FALSE	FALSE	P487D D496Y	5	D496Y	-0.171243559118677	0.140869550957282	-0.174873523171184	0.0899196388970661	0.0725037710555775	0.0600183789553906	0.129843978287768	0.289420976069619
CDPECPESPHDLMCQCWRKEPEERPTFEYLQAFLEDYFTSTEPQYQPGENL	2	NA	FALSE	FALSE	P487D L494P	5	L494P	0.262710853199238	0.0118381958420383	-0.304915226606645	0.0308458748827249	0.443064866254876	0.0331335292725289	-0.929761428504563	0.464180207598875
CEPECPESLHDLMCQCWRKEPEERPTFENLQAFLEDYFTSTEPQYQPGENL	2	NA	FALSE	FALSE	P487E Y514N	5	Y514N	-0.0920489731709608	0.0349457630269903	0.0511982413246129	0.0368968125743213	0.0562672342059918	0.0550801439104563	-0.413086311481488	0.258300525192475
CEPECPESLHDLMCQCWRKEPEERPTFERLQAFLEDYFTSTEPQYQPGENL	2	NA	FALSE	FALSE	P487E Y514R	5	Y514R	-0.0843125281062788	0.0298490673795868	0.0397316757597351	0.0180963539452089	0.103014576598686	0.0521882233764009	-0.0887302414568144	0.181517412919285
CEPECPESLHDLMCQCWRKEPEERPTFEYLQAFLEDYFTSTEPQDQPGENL	2	NA	FALSE	FALSE	P487E Y530D	5	Y530D	-0.0159801537796183	0.0235843688783086	0.0462478278890539	0.0209032802529105	-0.0423817330178601	0.0484249828003898	0.412532013669716	0.195909925934189
CEPECPESLHDLMCQCWRKEPEERPTFEYLQAFLEDYFTSTEPQYQPGENL	1	NA	FALSE	FALSE	P487E	5	WT	-0.0606933685560084	0.0208177276121025	0.0534457674386401	0.0265937627897239	0.106601704541823	0.0337612574515032	0.0971000585146172	0.169203872016111
CEPECPESLHDLMCQCWRKEPEERPTFEYLQAFLEDYFTSTEPQYQWGENL	2	NA	FALSE	FALSE	P487E P532W	5	P532W	-0.0641874877327814	0.018460104779215	0.0287535421348317	0.0136920216143762	0.098000374918948	0.0306432210664955	0.182298614093522	0.122743313166055
CEPECPESLHDLMCQCWRKEPEERPTFEYLQAFLEDYKTSTEPQYQPGENL	2	NA	FALSE	FALSE	P487E F523K	5	F523K	-0.144291163934447	0.0430625467582289	-0.00567999713414805	0.0443571686310771	0.101097811131717	0.039095329964592	-0.0301717527756518	0.204621132852957
CEPECPESLHDLMCQCWRKEPEGRPTFEYLQAFLEDYFTSTEPQYQPGENL	2	NA	FALSE	FALSE	P487E E508G	5	E508G	-0.0857387894220934	0.027728538423047	0.00359112738215615	0.0161979610597337	0.0619375347836701	0.0393604477455369	0.000990862444338694	0.17243121951869
CEPECPESLHDLQCQCWRKEPEERPTFEYLQAFLEDYFTSTEPQYQPGENL	2	NA	FALSE	FALSE	P487E M498Q	5	M498Q	-0.174803457791822	0.0550119520036757	-0.136575445209495	0.0914216002751805	0.0758409272162492	0.0421773161955062	-0.229642871616742	0.1975900031881
CEPECPESLHYLMCQCWRKEPEERPTFEYLQAFLEDYFTSTEPQYQPGENL	2	NA	FALSE	FALSE	P487E D496Y	5	D496Y	-0.0733424995328549	0.0597905396328715	0.0416050572835201	0.0705678870107176	0.0181688060077219	0.0552535606527568	-0.0308817206429373	0.188058447457299
CEPECPESPHDLMCQCWRKEPEERPTFEYLQAFLEDYFTSTEPQYQPGENL	2	NA	FALSE	FALSE	P487E L494P	5	L494P	0.274673527680884	0.012719633632749	-0.280368600667425	0.0321372366849062	0.419516522305369	0.0280391362664528	-0.386993556224694	0.209415289096709
CFPECPESLHDLMCQCWRKEPEERPTFENLQAFLEDYFTSTEPQYQPGENL	2	NA	FALSE	FALSE	P487F Y514N	5	Y514N	-0.0229469980013322	0.0223672094719817	0.0319072251011696	0.0213385450944203	0.0991761418255152	0.0386102041027545	0.0465235280638525	0.150008625308366
CFPECPESLHDLMCQCWRKEPEERPTFERLQAFLEDYFTSTEPQYQPGENL	2	NA	FALSE	FALSE	P487F Y514R	5	Y514R	-0.0452367845390138	0.0201907390106914	-0.0103527644714398	0.0175412084333938	0.0740514094025377	0.033052634979733	-0.161226033234983	0.150987679130026
CFPECPESLHDLMCQCWRKEPEERPTFEYLQAFLEDYFTSTEPQDQPGENL	2	NA	FALSE	FALSE	P487F Y530D	5	Y530D	-0.141217487652331	0.0240889581649867	0.00933244600045271	0.0136473200834775	0.0738810571644393	0.0369678277899591	0.787158500761189	0.177532597691769
CFPECPESLHDLMCQCWRKEPEERPTFEYLQAFLEDYFTSTEPQYQPGENL	1	NA	FALSE	FALSE	P487F	5	WT	-0.0193155612074811	0.0126130118642591	-0.0122386665353448	0.0143920430704986	0.144133555317452	0.0257737950847748	0.0445720205048974	0.11560761865918
CFPECPESLHDLMCQCWRKEPEERPTFEYLQAFLEDYFTSTEPQYQWGENL	2	NA	FALSE	FALSE	P487F P532W	5	P532W	-0.0269660718715313	0.0136381721785314	-0.00689745822455697	0.0164606346035184	0.111216503333725	0.0244672745734453	0.278214488430807	0.103489295986736
CFPECPESLHDLMCQCWRKEPEERPTFEYLQAFLEDYKTSTEPQYQPGENL	2	NA	FALSE	FALSE	P487F F523K	5	F523K	-0.133414154137978	0.0249269254353846	-0.0058204779852976	0.0170695687700549	0.0795872869073664	0.0314125320615408	0.0907318837237891	0.144679753785183
CFPECPESLHDLMCQCWRKEPEGRPTFEYLQAFLEDYFTSTEPQYQPGENL	2	NA	FALSE	FALSE	P487F E508G	5	E508G	-0.0644385127789332	0.0182082484569641	0.0263255482278645	0.0112797312657349	0.0707003913889074	0.0304147216831058	0.292074931844742	0.127615661805514
CFPECPESLHDLQCQCWRKEPEERPTFEYLQAFLEDYFTSTEPQYQPGENL	2	NA	FALSE	FALSE	P487F M498Q	5	M498Q	0.00812468404403817	0.0189346355190438	-0.00770073094137736	0.022222627219498	0.14669352313572	0.0366911864092984	0.211128335406699	0.156528890104863
CFPECPESLHYLMCQCWRKEPEERPTFEYLQAFLEDYFTSTEPQYQPGENL	2	NA	FALSE	FALSE	P487F D496Y	5	D496Y	-0.100636646634157	0.0444041429167269	-0.0531985501066723	0.0350403649060624	0.133481448099461	0.0470095753945792	0.241653745316643	0.196281383372772
CFPECPESPHDLMCQCWRKEPEERPTFEYLQAFLEDYFTSTEPQYQPGENL	2	NA	FALSE	FALSE	P487F L494P	5	L494P	0.24697693815063	0.0128698834717366	-0.374218475551214	0.046469323614565	0.445908518410399	0.0268213644223592	-1.10553964301699	0.226081824822991
CGPECPESLHDLMCQCWRKEPEERPTFENLQAFLEDYFTSTEPQYQPGENL	2	NA	FALSE	FALSE	P487G Y514N	5	Y514N	-0.0083756482426838	0.0146063724962411	-0.0186663152021945	0.0117466744949639	-0.00648111460382172	0.0298466599112578	0.112999694753222	0.10799538155818
CGPECPESLHDLMCQCWRKEPEERPTFERLQAFLEDYFTSTEPQYQPGENL	2	NA	FALSE	FALSE	P487G Y514R	5	Y514R	-0.0625045908188136	0.0166389254723524	0.0153911171039432	0.0119423312122273	-0.0469847087286582	0.0322038984904921	0.250233674426726	0.111449520528731
CGPECPESLHDLMCQCWRKEPEERPTFEYLQAFLEDYFTSTEPQDQPGENL	2	NA	FALSE	FALSE	P487G Y530D	5	Y530D	-0.0528188523079825	0.0126522596478651	0.0110369329400657	0.0102698699320578	-0.00680199241031765	0.0238625697830528	0.314634238604094	0.103537159108177
CGPECPESLHDLMCQCWRKEPEERPTFEYLQAFLEDYFTSTEPQYQPGENL	1	NA	FALSE	FALSE	P487G	5	WT	-0.0607368288864373	0.0113129450387422	0.0308113114937309	0.00802164480488924	0.0558955188594344	0.019426903955104	0.0618144370216309	0.0941755820475674
CGPECPESLHDLMCQCWRKEPEERPTFEYLQAFLEDYFTSTEPQYQWGENL	2	NA	FALSE	FALSE	P487G P532W	5	P532W	-0.0510572101007507	0.00951993875744634	0.033059558288121	0.00832370185243243	0.0685433510970887	0.0167365873445311	0.0663198866228277	0.0812183809336246
CGPECPESLHDLMCQCWRKEPEERPTFEYLQAFLEDYKTSTEPQYQPGENL	2	NA	FALSE	FALSE	P487G F523K	5	F523K	-0.184670926025274	0.0255802165714009	-0.000386378909886882	0.0128839060843172	-0.0899439837784374	0.0286325113439453	0.267822787797267	0.126371620519553
CGPECPESLHDLMCQCWRKEPEGRPTFEYLQAFLEDYFTSTEPQYQPGENL	2	NA	FALSE	FALSE	P487G E508G	5	E508G	-0.087693251372786	0.0135456519113438	0.0174833296952508	0.00948449439421743	0.0323102812643714	0.0205197117835297	0.178616308314351	0.0923062239331505
CGPECPESLHDLQCQCWRKEPEERPTFEYLQAFLEDYFTSTEPQYQPGENL	2	NA	FALSE	FALSE	P487G M498Q	5	M498Q	-0.0247076539414844	0.0144864894674943	-0.000960506838862827	0.0103222310545375	0.0204722048873946	0.0325334482169573	0.301236682937252	0.127942570412473
CGPECPESLHYLMCQCWRKEPEERPTFEYLQAFLEDYFTSTEPQYQPGENL	2	NA	FALSE	FALSE	P487G D496Y	5	D496Y	-0.0732307117391723	0.0289360643926686	0.0151666260558856	0.0199480941204428	0.102807411962276	0.0392303438742894	0.118108195536259	0.150658374008432
CGPECPESPHDLMCQCWRKEPEERPTFEYLQAFLEDYFTSTEPQYQPGENL	2	NA	FALSE	FALSE	P487G L494P	5	L494P	0.263220463220567	0.00910988175715213	-0.347221882984304	0.0339740623093506	0.469874822610201	0.0188520727500201	-0.651947923710747	0.155572389153206
CHEKLVQIYAVVSEEPIYIVTEYMSKGSLLDFLKGETGKYLRLPQLVDMAAQIASGMAYVE	2	NA	FALSE	FALSE	R321C L328I	2	L328I	0.0480713256297989	0.0143651814622338	0.0606140072161271	0.0124904800237873	0.285435921307633	0.0278486062957778	-0.0554838023392196	0.0913047662825073
CHEKLVQLYAVVSEEPIYIVIEYMSKGSLLDFLKGETGKYLRLPQLVDMAAQIASGMAYVE	2	NA	FALSE	FALSE	R321C T341I	2	T341I	-0.417819621470031	0.0536830300763877	-0.143205559345184	0.0234962269489949	-0.128153121327332	0.039922747477979	-0.547614831460999	0.137378852329651
CHEKLVQLYAVVSEEPIYIVTEYMPKGSLLDFLKGETGKYLRLPQLVDMAAQIASGMAYVE	2	NA	FALSE	FALSE	R321C S345P	2	S345P	0.066686593860906	0.0187134571300122	-0.0419362317871383	0.0194429460847378	0.0215241805763576	0.0412317423900519	-0.0920646111508348	0.151194418825248
CHEKLVQLYAVVSEEPIYIVTEYMSKGSLLDFLKGETGKYLRLPQLVDMAAQIASGFAYVE	2	NA	FALSE	FALSE	R321C M377F	2	M377F	-0.216626269625359	0.0322838505303473	-0.0382840741491778	0.0193388383858045	0.295163715643724	0.0333145535714174	-0.328124856264366	0.0882287056343996
CHEKLVQLYAVVSEEPIYIVTEYMSKGSLLDFLKGETGKYLRLPQLVDMLAQIASGMAYVE	2	NA	FALSE	FALSE	R321C A370L	2	A370L	-0.0231277991731529	0.018484121049612	-0.11780566639793	0.0160922445802044	0.241239758964167	0.0198832340836613	-0.159200462051262	0.0631210446397809
CHEKLVQLYAVVSEEPIYIVTEYMSKGSLLDFLKGETGKYLRLPQLVVMAAQIASGMAYVE	2	NA	FALSE	FALSE	R321C D368V	2	D368V	-0.374618303693951	0.0324538947670681	-0.0609353837748679	0.0115770540896284	0.000813776098237875	0.0269441258514987	-0.209463709461866	0.0801709704893727
CHEKLVQLYAVVSEEPIYIVTEYMSKGSLLDFLKVETGKYLRLPQLVDMAAQIASGMAYVE	2	NA	FALSE	FALSE	R321C G355V	2	G355V	-0.216260929275975	0.020866934887665	-0.0124663944608578	0.0114794161930037	0.0180628264483328	0.0264342025763849	-0.12558916368242	0.0715632936504068
CHEKLVQLYAVVSEEPIYIVTEYMSKGSLLDFLPGETGKYLRLPQLVDMAAQIASGMAYVE	2	NA	FALSE	FALSE	R321C K354P	2	K354P	-0.245694312695072	0.0256525269838028	-0.00298031183109462	0.0107277331909885	0.0739803095841165	0.0234359301537966	-0.31180508600814	0.0727399050189102
CHEKLVQLYAVVSEEPIYIVTEYMSKGSLLDFLRGETGKYLRLPQLVDMAAQIASGMAYVE	2	NA	FALSE	FALSE	R321C K354R	2	K354R	-0.108656635186406	0.0332766816844765	-0.04613554402737	0.0182464583726782	-0.0181223874457664	0.0404163524434375	-0.468104009881029	0.166773862133099
CHPECPESLHDLMCQCWRKEPEERPTFENLQAFLEDYFTSTEPQYQPGENL	2	NA	FALSE	FALSE	P487H Y514N	5	Y514N	-0.113055999926549	0.0410551093126207	-0.0165264554642123	0.0298167639031135	-0.000469738034943878	0.0502008802747685	0.424085270177965	0.222081316197427
CHPECPESLHDLMCQCWRKEPEERPTFERLQAFLEDYFTSTEPQYQPGENL	2	NA	FALSE	FALSE	P487H Y514R	5	Y514R	-0.0845910760575052	0.0230734353597471	0.0137058613595151	0.0162793312827528	0.0358062937941724	0.0483171412562412	-0.138543347139978	0.190084312044261
CHPECPESLHDLMCQCWRKEPEERPTFEYLQAFLEDYFTSTEPQDQPGENL	2	NA	FALSE	FALSE	P487H Y530D	5	Y530D	-0.0450878755602219	0.020401367003274	0.00039772493686081	0.0163726241610355	-0.0341100949312705	0.0419035482505396	-0.16594315493232	0.210875397641888
CHPECPESLHDLMCQCWRKEPEERPTFEYLQAFLEDYFTSTEPQYQWGENL	2	NA	FALSE	FALSE	P487H P532W	5	P532W	-0.052564215671554	0.0174578573344446	-0.00728183442470829	0.0173705519165077	0.0243245095286986	0.0363096208899774	-0.0840426576615164	0.177126597404592
CHPECPESLHDLMCQCWRKEPEERPTFEYLQAFLEDYKTSTEPQYQPGENL	2	NA	FALSE	FALSE	P487H F523K	5	F523K	-0.144683365435336	0.0431930306992011	-0.0233478103711691	0.0331290524771997	0.0435240322655449	0.052604286745023	-0.053259011508285	0.296903307520739
CHPECPESLHDLMCQCWRKEPEGRPTFEYLQAFLEDYFTSTEPQYQPGENL	2	NA	FALSE	FALSE	P487H E508G	5	E508G	-0.0385322314430829	0.0225086477080479	-0.0367087878222218	0.0245030006421194	-0.0269953549892702	0.0529215957871876	0.179784333453558	0.172546964630078
CHPECPESLHDLQCQCWRKEPEERPTFEYLQAFLEDYFTSTEPQYQPGENL	2	NA	FALSE	FALSE	P487H M498Q	5	M498Q	-0.0528588790612825	0.0255543474275431	-0.02949187229908	0.0288811700531414	0.183110089186158	0.0414109939118443	-0.0120618258506988	0.194728881483064
CHPECPESLHYLMCQCWRKEPEERPTFEYLQAFLEDYFTSTEPQYQPGENL	2	NA	FALSE	FALSE	P487H D496Y	5	D496Y	-0.104299565387232	0.0644298229353552	0.0223323084532215	0.0310621184187974	-0.115141294301192	0.083583327411434	-0.25781929892852	0.366244900525059
CHPECPESPHDLMCQCWRKEPEERPTFEYLQAFLEDYFTSTEPQYQPGENL	2	NA	FALSE	FALSE	P487H L494P	5	L494P	0.281780682706797	0.0182011424641784	-0.416155218314321	0.0783287531939425	0.481127789383166	0.0327094736650576	-0.881644232169921	0.370086961992582
CIPECPESLHDLMCQCWRKEPEERPTFENLQAFLEDYFTSTEPQYQPGENL	2	NA	FALSE	FALSE	P487I Y514N	5	Y514N	-0.0611899724025426	0.0191814890687739	0.00625993917772447	0.0180428766982029	0.112321240502379	0.0311461995172881	-0.225840331810765	0.141386672932006
CIPECPESLHDLMCQCWRKEPEERPTFERLQAFLEDYFTSTEPQYQPGENL	2	NA	FALSE	FALSE	P487I Y514R	5	Y514R	-0.0523309060299387	0.0182302482277604	0.00917999108435429	0.0134814986418464	0.0257639693182226	0.0344568090681237	0.452475590465247	0.176139224943112
CIPECPESLHDLMCQCWRKEPEERPTFEYLQAFLEDYFTSTEPQDQPGENL	2	NA	FALSE	FALSE	P487I Y530D	5	Y530D	-0.145384423666065	0.0234803868261062	-0.00118692471283054	0.0119906024913497	0.10958080531102	0.0278957351059017	0.327852824135009	0.134853168161017
CIPECPESLHDLMCQCWRKEPEERPTFEYLQAFLEDYFTSTEPQYQPGENL	1	NA	FALSE	FALSE	P487I	5	WT	-0.072873836530416	0.0120332142568607	0.018155671094191	0.00875347313823636	0.0389714054043581	0.0230107767049333	0.323580616264218	0.0990993324982431
CIPECPESLHDLMCQCWRKEPEERPTFEYLQAFLEDYFTSTEPQYQWGENL	2	NA	FALSE	FALSE	P487I P532W	5	P532W	-0.0774714221818875	0.0120889560699315	-0.00355901875144673	0.00991611882894588	0.0839715567017633	0.0201183077309884	0.183980675125046	0.100946204072328
CIPECPESLHDLMCQCWRKEPEERPTFEYLQAFLEDYKTSTEPQYQPGENL	2	NA	FALSE	FALSE	P487I F523K	5	F523K	-0.0884208239853724	0.0207459328902184	-0.0107324379026537	0.0171315224016505	0.10637933312725	0.0262049918838325	0.357271683538162	0.122879322045117
CIPECPESLHDLMCQCWRKEPEGRPTFEYLQAFLEDYFTSTEPQYQPGENL	2	NA	FALSE	FALSE	P487I E508G	5	E508G	-0.0704417435899125	0.0159570297587618	-0.00547027990749723	0.0120541826944635	0.0876340286852467	0.024967995588956	0.153629855837842	0.11171114787736
CIPECPESLHDLQCQCWRKEPEERPTFEYLQAFLEDYFTSTEPQYQPGENL	2	NA	FALSE	FALSE	P487I M498Q	5	M498Q	0.00963914993052383	0.0182034791902693	-0.0249828581868615	0.0180838945413869	0.209404339259459	0.0290458498834263	-0.160837256236141	0.139478686882786
CIPECPESLHYLMCQCWRKEPEERPTFEYLQAFLEDYFTSTEPQYQPGENL	2	NA	FALSE	FALSE	P487I D496Y	5	D496Y	-0.100444601085555	0.0295391853706251	-0.00758614063316798	0.021938722805353	0.0808956140519746	0.0517587611232948	0.604240559722814	0.204375738078992
CIPECPESPHDLMCQCWRKEPEERPTFEYLQAFLEDYFTSTEPQYQPGENL	2	NA	FALSE	FALSE	P487I L494P	5	L494P	0.271346052829958	0.00997952802898566	-0.310472807525304	0.0244456158054272	0.455917954196732	0.0276716612488301	-0.391747571674311	0.162976521218759
CKPECPESLHDLMCQCWRKEPEERPTFENLQAFLEDYFTSTEPQYQPGENL	2	NA	FALSE	FALSE	P487K Y514N	5	Y514N	0.103814328842542	0.0243585477848377	-0.0299522546099715	0.0444686366064943	0.244068187517395	0.0488782898560465	-0.0170129938536064	0.316853638382991
CKPECPESLHDLMCQCWRKEPEERPTFERLQAFLEDYFTSTEPQYQPGENL	2	NA	FALSE	FALSE	P487K Y514R	5	Y514R	0.103248460927274	0.0288163330325504	-0.0582688431278148	0.0438078014596634	0.268872210169087	0.047624565143147	0.367852160656516	0.250049480043479
CKPECPESLHDLMCQCWRKEPEERPTFEYLQAFLEDYFTSTEPQDQPGENL	2	NA	FALSE	FALSE	P487K Y530D	5	Y530D	-0.191773417951629	0.0385685418697322	0.0179685249096106	0.015339680785523	0.111374665572491	0.034741051855964	0.425548326293587	0.216154240508984
CKPECPESLHDLMCQCWRKEPEERPTFEYLQAFLEDYFTSTEPQYQPGENL	1	NA	FALSE	FALSE	P487K	5	WT	0.0754891469465664	0.0142458450756735	0.00343616340099191	0.0164710504368255	0.0965212090047876	0.038320656647419	0.28797856452731	0.158818259128661
CKPECPESLHDLMCQCWRKEPEERPTFEYLQAFLEDYFTSTEPQYQWGENL	2	NA	FALSE	FALSE	P487K P532W	5	P532W	0.126881829827512	0.0106295927054083	-0.00691855152701275	0.0166026058824308	0.242889296668318	0.0278087779425053	0.370433687351313	0.154753543722446
CKPECPESLHDLMCQCWRKEPEERPTFEYLQAFLEDYKTSTEPQYQPGENL	2	NA	FALSE	FALSE	P487K F523K	5	F523K	-0.086236571581744	0.0249148488856623	0.0129594310097303	0.0178681920366275	0.172347193281939	0.033619023419902	0.462383292651477	0.127154395946026
CKPECPESLHDLMCQCWRKEPEGRPTFEYLQAFLEDYFTSTEPQYQPGENL	2	NA	FALSE	FALSE	P487K E508G	5	E508G	0.109583310190787	0.0234377344708792	-0.102049295285906	0.0480327908680298	0.254114626832199	0.0300675618184461	0.51527328968836	0.161298365394024
CKPECPESLHDLQCQCWRKEPEERPTFEYLQAFLEDYFTSTEPQYQPGENL	2	NA	FALSE	FALSE	P487K M498Q	5	M498Q	0.204730101296567	0.0208663687186723	-0.10531854457867	0.0258374705695971	0.473867108823699	0.0588285404858101	0.0177849200220892	0.385614611718776
CKPECPESLHYLMCQCWRKEPEERPTFEYLQAFLEDYFTSTEPQYQPGENL	2	NA	FALSE	FALSE	P487K D496Y	5	D496Y	0.0189651271880309	0.0491404411297112	0.0197813033252899	0.0579373548163456	0.190459551972647	0.0674298798193404	0.24637198105911	0.242925549973698
CKPECPESPHDLMCQCWRKEPEERPTFEYLQAFLEDYFTSTEPQYQPGENL	2	NA	FALSE	FALSE	P487K L494P	5	L494P	0.255346826870745	0.0112875606266496	-0.289981471316625	0.0333531046616324	0.467794572643484	0.0215310476441144	-1.23121782337783	0.214400358788252
CLPECPESLHDLMCQCWRKEPEERPTFENLQAFLEDYFTSTEPQYQPGENL	2	NA	FALSE	FALSE	P487L Y514N	5	Y514N	-0.029339165104448	0.0120265644496374	0.00849590590779774	0.00990871411101933	0.0675351154069338	0.0244978708212342	0.0843109932893101	0.129019228360572
CLPECPESLHDLMCQCWRKEPEERPTFERLQAFLEDYFTSTEPQYQPGENL	2	NA	FALSE	FALSE	P487L Y514R	5	Y514R	-0.0163429785667793	0.0127508633175538	-0.0151078910700907	0.013215830612538	0.0510280724342334	0.0239466276068889	0.346435775552012	0.0933601233930216
CLPECPESLHDLMCQCWRKEPEERPTFEYLQAFLEDYFTSTEPQDQPGENL	2	NA	FALSE	FALSE	P487L Y530D	5	Y530D	-0.209550643762846	0.0211549354018789	0.00885254427974862	0.00996606359799019	0.0424200994608173	0.0237541057692862	0.192341535226459	0.098901742866839
CLPECPESLHDLMCQCWRKEPEERPTFEYLQAFLEDYFTSTEPQYQPGENL	1	NA	FALSE	FALSE	P487L	5	WT	-0.0368499553006364	0.0116187826459343	0.031700825042229	0.009630995768165	0.103389706340439	0.0207127711833191	0.0403765284219378	0.114026437754597
CLPECPESLHDLMCQCWRKEPEERPTFEYLQAFLEDYFTSTEPQYQWGENL	2	NA	FALSE	FALSE	P487L P532W	5	P532W	-0.0212068164023688	0.00806038445391245	0.0137535656496518	0.00661769433847552	0.136039482053176	0.0159349816024087	0.154037906005057	0.0776798727061728
CLPECPESLHDLMCQCWRKEPEERPTFEYLQAFLEDYKTSTEPQYQPGENL	2	NA	FALSE	FALSE	P487L F523K	5	F523K	-0.0895228985045244	0.0145606068104952	-0.0175208405597183	0.0106332438184415	0.0496069633657691	0.0227576675897663	0.317466899372905	0.102211231670964
CLPECPESLHDLMCQCWRKEPEGRPTFEYLQAFLEDYFTSTEPQYQPGENL	2	NA	FALSE	FALSE	P487L E508G	5	E508G	-0.0451213630662177	0.0125519200601857	-0.0326565820976791	0.0115721942147277	0.118673207930263	0.0233027542565394	0.251264214709617	0.118979097877968
CLPECPESLHDLQCQCWRKEPEERPTFEYLQAFLEDYFTSTEPQYQPGENL	2	NA	FALSE	FALSE	P487L M498Q	5	M498Q	0.0237440371966576	0.0121342936057897	-0.0189066179419659	0.00994194750396533	0.172901940141188	0.0237647149482339	0.165769346346729	0.115696133478441
CLPECPESLHYLMCQCWRKEPEERPTFEYLQAFLEDYFTSTEPQYQPGENL	2	NA	FALSE	FALSE	P487L D496Y	5	D496Y	-0.08418207762972	0.0231507641928673	0.000331498487372128	0.0143839120965535	0.127268193578153	0.0343416563688939	0.0367701648033841	0.197754369254108
CLPECPESPHDLMCQCWRKEPEERPTFEYLQAFLEDYFTSTEPQYQPGENL	2	NA	FALSE	FALSE	P487L L494P	5	L494P	0.264685290610609	0.00758897012136032	-0.320867045967661	0.0229178300135541	0.43808530177675	0.0173100338288368	-0.857510232784085	0.137534036163185
CMAYVEPMNYVHRDLRAANILVGENLVCKVADFGLARLIEDNEYTARQGAKFPIKWTAPE	2	NA	FALSE	FALSE	G376C R382P	3	R382P	0.178707104006248	0.0246549909508727	-0.0333585257062797	0.0208581296822553	0.402282798244081	0.0235978474172672	-0.291549240766531	0.0781506017912025
CMAYVERMNYVHRDLAAANILVGENLVCKVADFGLARLIEDNEYTARQGAKFPIKWTAPE	2	NA	FALSE	FALSE	G376C R391A	3	R391A	0.195770208838726	0.0185551825887861	-0.148933191325144	0.0180036927241723	0.399647429068893	0.0220124849847668	-0.322603044224146	0.0661357381052694
CMAYVERMNYVHRDLRAANCLVGENLVCKVADFGLARLIEDNEYTARQGAKFPIKWTAPE	2	NA	FALSE	FALSE	G376C I395C	3	I395C	0.0625974130810944	0.0187467128479878	-0.0570626315636187	0.0157604503408401	0.394942334174736	0.0198345897300585	-0.102288584506362	0.0615247569504756
CMAYVERMNYVHRDLRAANILVGENLVCKVADFGLAFLIEDNEYTARQGAKFPIKWTAPE	2	NA	FALSE	FALSE	G376C R412F	3	R412F	0.148969192809852	0.0161882202110021	0.0368659234291847	0.0120390176306053	0.386777798621846	0.0165563497490585	0.015898505289624	0.0499626676181851
CMAYVERMNYVHRDLRAANILVGENLVCKVADFGLARLIEDNEATARQGAKFPIKWTAPE	2	NA	FALSE	FALSE	G376C Y419A	3	Y419A	0.219860832022856	0.0174783574855599	0.0844695814362678	0.0149368158295534	0.404479562526095	0.0192899640515825	0.161984592107651	0.0629370878498038
CMAYVERMNYVHRDLRAANILVGENLVCKVADFGLARLIEDNEYTARQGAKFPAKWTAPE	2	NA	FALSE	FALSE	G376C I429A	3	I429A	-0.131640428382576	0.0387961792028837	0.0403854475158575	0.0220045536099227	0.00833406083539073	0.0514653095250027	-0.155404721959473	0.135355545935817
CMAYVERMNYVHRDLRAANILVGENLVCKVADFGLARLIEDNEYTARQGAKFPIKWTAHE	2	NA	FALSE	FALSE	G376C P434H	3	P434H	0.0212863176491555	0.025901328428475	-0.248671494520279	0.0230924142321511	0.380665392028228	0.0206699266305567	-0.404371043017398	0.072059167475487
CMAYVERMNYVHRDLRAANILVGENLVCKVADFGLARLIEDNEYVARQGAKFPIKWTAPE	2	NA	FALSE	FALSE	G376C T420V	3	T420V	-0.105383068975353	0.0320714630788097	0.0793481532509516	0.0139024625365548	0.180113277579222	0.0366046163263305	0.0827622554427833	0.121647970691833
CMAYVKRMNYVHRDLRAANILVGENLVCKVADFGLARLIEDNEYTARQGAKFPIKWTAPE	2	NA	FALSE	FALSE	G376C E381K	3	E381K	-0.405466696632304	0.0540898469174019	-0.216762903426312	0.0264522270139359	0.0568179228231824	0.03185965296213	-0.178554195041818	0.0790217875316345
CMPECPESLHDLMCQCWRKEPEERPTFENLQAFLEDYFTSTEPQYQPGENL	2	NA	FALSE	FALSE	P487M Y514N	5	Y514N	-0.0757214902182876	0.0211901457659208	-0.0139986954748243	0.0159331254693846	0.0570903155232056	0.0361423710341693	0.00291975324145919	0.135503439823043
CMPECPESLHDLMCQCWRKEPEERPTFERLQAFLEDYFTSTEPQYQPGENL	2	NA	FALSE	FALSE	P487M Y514R	5	Y514R	-0.0676562251319097	0.0243395883215647	-0.00372344026919039	0.0225137605376502	0.0123346175465936	0.040055082278738	0.265166929954547	0.134464572853194
CMPECPESLHDLMCQCWRKEPEERPTFEYLQAFLEDYFTSTEPQDQPGENL	2	NA	FALSE	FALSE	P487M Y530D	5	Y530D	-0.148031852692995	0.0228827835543999	-0.00847449628771136	0.0176151796631825	0.0662088423061819	0.0286790367604479	0.209155792307558	0.119577547307563
CMPECPESLHDLMCQCWRKEPEERPTFEYLQAFLEDYFTSTEPQYQPGENL	1	NA	FALSE	FALSE	P487M	5	WT	-0.0548228956656177	0.0127475992499705	0.0268255052599466	0.0103147435492165	0.133615968803441	0.024478989546109	0.124253474529415	0.116933398067508
CMPECPESLHDLMCQCWRKEPEERPTFEYLQAFLEDYFTSTEPQYQWGENL	2	NA	FALSE	FALSE	P487M P532W	5	P532W	-0.0249464948553857	0.0114680374051881	0.0203676681817888	0.00960454180219324	0.0646853704838146	0.0230565358842768	0.0328851395431409	0.105515281174117
CMPECPESLHDLMCQCWRKEPEERPTFEYLQAFLEDYKTSTEPQYQPGENL	2	NA	FALSE	FALSE	P487M F523K	5	F523K	-0.144396840731471	0.0245980591252332	0.013500093225078	0.0200563273527789	0.00577109787572614	0.0317041344701449	0.0403625988384824	0.152679741789213
CMPECPESLHDLMCQCWRKEPEGRPTFEYLQAFLEDYFTSTEPQYQPGENL	2	NA	FALSE	FALSE	P487M E508G	5	E508G	-0.0483588567983092	0.0166856147878133	-0.0107512875177886	0.0140886289175535	0.137454388686899	0.0251525948271156	0.423017913411419	0.129814306905513
CMPECPESLHDLQCQCWRKEPEERPTFEYLQAFLEDYFTSTEPQYQPGENL	2	NA	FALSE	FALSE	P487M M498Q	5	M498Q	0.00576584898462688	0.0210029263129625	0.00519616395712275	0.0139939829971309	0.178206104494686	0.0365176129079021	0.328147264231664	0.182161479881841
CMPECPESLHYLMCQCWRKEPEERPTFEYLQAFLEDYFTSTEPQYQPGENL	2	NA	FALSE	FALSE	P487M D496Y	5	D496Y	-0.0862285068145142	0.0364587516876533	0.018971121717907	0.0188651696797612	0.127271286649123	0.0465644101185154	0.131249517745161	0.211220824081236
CMPECPESPHDLMCQCWRKEPEERPTFEYLQAFLEDYFTSTEPQYQPGENL	2	NA	FALSE	FALSE	P487M L494P	5	L494P	0.2605201652131	0.010143357878015	-0.330203238517446	0.0350634573596232	0.421249043402736	0.0230191375290076	-1.17658790836874	0.263825450033262
CNPECPESLHDLMCQCWRKEPEERPTFENLQAFLEDYFTSTEPQYQPGENL	2	NA	FALSE	FALSE	P487N Y514N	5	Y514N	-0.103291582066467	0.0238618932698388	-0.00595181393317704	0.0133964393235181	-0.0477102629663515	0.0442238849108415	-0.129484792483809	0.273812019497977
CNPECPESLHDLMCQCWRKEPEERPTFERLQAFLEDYFTSTEPQYQPGENL	2	NA	FALSE	FALSE	P487N Y514R	5	Y514R	-0.0730206016157731	0.0233487981039907	0.0195540471026269	0.0192671871767018	0.0463679511747494	0.0356033179921988	0.252556799011486	0.15855917874548
CNPECPESLHDLMCQCWRKEPEERPTFEYLQAFLEDYFTSTEPQDQPGENL	2	NA	FALSE	FALSE	P487N Y530D	5	Y530D	-0.0447492448040355	0.0225777874314101	0.00615497695659924	0.01573654234129	-0.043936730669978	0.0345122971918866	0.17089733795058	0.145017501945108
CNPECPESLHDLMCQCWRKEPEERPTFEYLQAFLEDYFTSTEPQYQPGENL	1	NA	FALSE	FALSE	P487N	5	WT	-0.0558656576371774	0.0145781470211195	0.0414048342650235	0.0115821106750196	0.0490819689805952	0.0259343053360847	-0.00393551607364313	0.122204835151726
CNPECPESLHDLMCQCWRKEPEERPTFEYLQAFLEDYFTSTEPQYQWGENL	2	NA	FALSE	FALSE	P487N P532W	5	P532W	-0.0132645081018277	0.0126427430649961	0.044526620657814	0.0111486844660293	0.0497734681605421	0.023880310519827	0.231213073887002	0.101404045053094
CNPECPESLHDLMCQCWRKEPEERPTFEYLQAFLEDYKTSTEPQYQPGENL	2	NA	FALSE	FALSE	P487N F523K	5	F523K	-0.166937921219005	0.0295456558974904	-0.0425654534673565	0.0165247035979439	-0.000630331075226948	0.0327629459688558	0.47218098163937	0.146189906537955
CNPECPESLHDLMCQCWRKEPEGRPTFEYLQAFLEDYFTSTEPQYQPGENL	2	NA	FALSE	FALSE	P487N E508G	5	E508G	-0.086858962343791	0.0215202464181656	-0.0155571136559544	0.018272896391346	0.03814004537954	0.0278767190239855	0.185090114956714	0.10943940928276
CNPECPESLHDLQCQCWRKEPEERPTFEYLQAFLEDYFTSTEPQYQPGENL	2	NA	FALSE	FALSE	P487N M498Q	5	M498Q	0.00805068405190664	0.0227242939627567	-0.0189545074471543	0.0225994295536664	0.0277932563118875	0.0471992170440542	-0.0524012493560595	0.192188860430215
CNPECPESLHYLMCQCWRKEPEERPTFEYLQAFLEDYFTSTEPQYQPGENL	2	NA	FALSE	FALSE	P487N D496Y	5	D496Y	-0.032517284810379	0.0436006603691119	0.0484976433908306	0.0444990778028624	0.0101217292721476	0.0562905991549045	-0.126425920496413	0.249612301490365
CNPECPESPHDLMCQCWRKEPEERPTFEYLQAFLEDYFTSTEPQYQPGENL	2	NA	FALSE	FALSE	P487N L494P	5	L494P	0.270561316443304	0.0143544176607846	-0.306462363798724	0.0516507143732195	0.411165147385787	0.0267003623452168	-0.737705075996225	0.190604376258343
CP*ECPESLHDLMCQCWRKEPEERPTFENLQAFLEDYFTSTEPQYQPGENL	2	NA	FALSE	TRUE	P488* Y514N	5	Y514N	0.28965670742402	0.0121328206957671	-0.275683054136267	0.0457720055098844	0.462997419772203	0.0252710021148588	-1.31265191607584	0.312766261814732
CP*ECPESLHDLMCQCWRKEPEERPTFERLQAFLEDYFTSTEPQYQPGENL	2	NA	FALSE	TRUE	P488* Y514R	5	Y514R	0.262592772230575	0.0114174726137817	-0.478334687729232	0.0768700927989714	0.492000952588711	0.0264229848690286	-1.56365332757819	0.377837966805938
CP*ECPESLHDLMCQCWRKEPEERPTFEYLQAFLEDYFTSTEPQDQPGENL	2	NA	FALSE	TRUE	P488* Y530D	5	Y530D	0.26694208984798	0.007952446519562	-0.490994999124906	0.0535091428772053	0.503980088932383	0.0248881038381555	-1.37345206659108	0.349380740730611
CP*ECPESLHDLMCQCWRKEPEERPTFEYLQAFLEDYFTSTEPQYQPGENL	1	NA	FALSE	TRUE	P488*	5	WT	0.269666999297138	0.00726989864834557	-0.501676209561503	0.0416488528147947	0.483250394735115	0.0178195464871258	-1.45888424098636	0.207982040865722
CP*ECPESLHDLMCQCWRKEPEERPTFEYLQAFLEDYFTSTEPQYQWGENL	2	NA	FALSE	TRUE	P488* P532W	5	P532W	0.27693829696404	0.00727746770620274	-0.58895710115654	0.0705004677385462	0.483593626369625	0.0166290996110552	-1.37397073746828	0.16974362064375
CP*ECPESLHDLMCQCWRKEPEERPTFEYLQAFLEDYKTSTEPQYQPGENL	2	NA	FALSE	TRUE	P488* F523K	5	F523K	0.266419996276185	0.00911258472240113	-0.515211464760932	0.0451723138884164	0.504237426005088	0.0193118880884213	-1.2497241811768	0.24007173387483
CP*ECPESLHDLMCQCWRKEPEGRPTFEYLQAFLEDYFTSTEPQYQPGENL	2	NA	FALSE	TRUE	P488* E508G	5	E508G	0.275177911210145	0.0119291139509721	-0.579721386542722	0.0952854859730227	0.550213895420459	0.0270726488374425	-1.42617095864208	0.420462409798622
CP*ECPESLHDLQCQCWRKEPEERPTFEYLQAFLEDYFTSTEPQYQPGENL	2	NA	FALSE	TRUE	P488* M498Q	5	M498Q	0.293098420704235	0.0128393673386624	-0.462017267742313	0.0623875280598831	0.519859301454962	0.0292397916748064	-1.02437031789348	0.351117741495146
CP*ECPESLHYLMCQCWRKEPEERPTFEYLQAFLEDYFTSTEPQYQPGENL	2	NA	FALSE	TRUE	P488* D496Y	5	D496Y	0.274786903548642	0.0154817510530087	-0.337263663387662	0.0684113313909852	0.505433029704808	0.0389250967317028	-1.58440721643307	0.510887609103205
CP*ECPESPHDLMCQCWRKEPEERPTFEYLQAFLEDYFTSTEPQYQPGENL	2	NA	FALSE	TRUE	P488* L494P	5	L494P	0.294210869368703	0.0153720405734094	-0.393729826714992	0.0557389679896166	0.495613098551287	0.0276816910181791	-1.30899274852372	0.631988832739979
CPAECPESLHDLMCQCWRKEPEERPTFENLQAFLEDYFTSTEPQYQPGENL	2	NA	FALSE	FALSE	P488A Y514N	5	Y514N	-0.102433207129784	0.022181653590031	-0.0103810718944871	0.013405510400817	-0.0897939142436339	0.0398929098907856	0.0647271863493222	0.154695445673042
CPAECPESLHDLMCQCWRKEPEERPTFERLQAFLEDYFTSTEPQYQPGENL	2	NA	FALSE	FALSE	P488A Y514R	5	Y514R	-0.0937884732619342	0.0207741725948641	0.0260432961815213	0.0130622937407793	-0.0700777038815039	0.0376388292739758	-0.335271202123285	0.147084003205224
CPAECPESLHDLMCQCWRKEPEERPTFEYLQAFLEDYFTSTEPQDQPGENL	2	NA	FALSE	FALSE	P488A Y530D	5	Y530D	-0.227286176782563	0.0513350632745454	-0.00697013504709137	0.01947629846	-0.0233752966502335	0.0382206669183406	0.0379276785818622	0.15629037071051
CPAECPESLHDLMCQCWRKEPEERPTFEYLQAFLEDYFTSTEPQYQPGENL	1	NA	FALSE	FALSE	P488A	5	WT	-0.146686076788912	0.0435738641222059	-0.0233879420502774	0.0386624265415555	0.115209625868263	0.0401672408664309	-0.104339131460541	0.240613233672719
CPAECPESLHDLMCQCWRKEPEERPTFEYLQAFLEDYFTSTEPQYQWGENL	2	NA	FALSE	FALSE	P488A P532W	5	P532W	-0.0945350314500354	0.0225212719474321	-0.00459058204041022	0.0141385515643074	-0.0846106350007633	0.0327940226314567	-0.390619970038477	0.172483259264848
CPAECPESLHDLMCQCWRKEPEERPTFEYLQAFLEDYKTSTEPQYQPGENL	2	NA	FALSE	FALSE	P488A F523K	5	F523K	-0.0210292124909951	0.0423089033601994	-0.0362867834476698	0.0676202027345204	-0.0138246370737603	0.0561023124130615	-0.269253442739917	0.509888487970825
CPAECPESLHDLMCQCWRKEPEGRPTFEYLQAFLEDYFTSTEPQYQPGENL	2	NA	FALSE	FALSE	P488A E508G	5	E508G	-0.137524462084779	0.0264994714678514	0.00584834911612887	0.0143640723732384	-0.0516517700043945	0.0424735690721003	0.15711830492835	0.180518559827024
CPAECPESLHDLQCQCWRKEPEERPTFEYLQAFLEDYFTSTEPQYQPGENL	2	NA	FALSE	FALSE	P488A M498Q	5	M498Q	-0.02808114847398	0.0189001439997315	-0.0267691777429227	0.011335612042016	0.0476681363246872	0.0411502328874841	-0.142502944706825	0.165485782533601
CPAECPESLHYLMCQCWRKEPEERPTFEYLQAFLEDYFTSTEPQYQPGENL	2	NA	FALSE	FALSE	P488A D496Y	5	D496Y	-0.126806465023844	0.05737886629355	0.0521709915395295	0.0470743317311513	-0.171178453415781	0.0743227097608815	-0.233388654097998	0.288559031786393
CPAECPESPHDLMCQCWRKEPEERPTFEYLQAFLEDYFTSTEPQYQPGENL	2	NA	FALSE	FALSE	P488A L494P	5	L494P	0.249025080164904	0.0101867209477557	-0.270172499263383	0.0254026896758495	0.457449019807437	0.0230975394376549	-1.06017810336122	0.182640803490198
CPCECPESLHDLMCQCWRKEPEERPTFENLQAFLEDYFTSTEPQYQPGENL	2	NA	FALSE	FALSE	P488C Y514N	5	Y514N	-0.106907610903987	0.0221615565374609	-0.00907716919484078	0.0112729879844548	-0.0564917496806562	0.0434218339052901	-0.0535176037035972	0.144890995009356
CPCECPESLHDLMCQCWRKEPEERPTFERLQAFLEDYFTSTEPQYQPGENL	2	NA	FALSE	FALSE	P488C Y514R	5	Y514R	-0.11219935502973	0.0222927029895532	0.00376433426792153	0.0118156208944048	-0.114121851295109	0.0368750814668499	0.0833874205018244	0.129676009117
CPCECPESLHDLMCQCWRKEPEERPTFEYLQAFLEDYFTSTEPQDQPGENL	2	NA	FALSE	FALSE	P488C Y530D	5	Y530D	-0.226620187686244	0.0369993083801213	0.000497313717243131	0.0186381402760074	-0.0764070958557229	0.0356916307201205	0.00519537567402321	0.145257261627026
CPCECPESLHDLMCQCWRKEPEERPTFEYLQAFLEDYFTSTEPQYQPGENL	1	NA	FALSE	FALSE	P488C	5	WT	-0.0751088931751068	0.0165888713071232	-0.0063390895713954	0.0140147215644509	-0.0286173702621304	0.0293940539748612	-0.033194562133732	0.116690747852016
CPCECPESLHDLMCQCWRKEPEERPTFEYLQAFLEDYFTSTEPQYQWGENL	2	NA	FALSE	FALSE	P488C P532W	5	P532W	-0.0620733871751303	0.0154943725781526	-0.0159653550894367	0.011820101980656	0.0309910325417145	0.022707294626206	-0.205307145209293	0.0938953722137243
CPCECPESLHDLMCQCWRKEPEERPTFEYLQAFLEDYKTSTEPQYQPGENL	2	NA	FALSE	FALSE	P488C F523K	5	F523K	-0.130127223742392	0.0297823541000399	-0.0637280804875512	0.0230845933442807	-0.149101200114628	0.0471355393717922	-0.273128525944132	0.235028617015055
CPCECPESLHDLMCQCWRKEPEGRPTFEYLQAFLEDYFTSTEPQYQPGENL	2	NA	FALSE	FALSE	P488C E508G	5	E508G	-0.0610721393070743	0.020309448655479	-0.00526680710302894	0.0174628168766194	-0.0148657605236373	0.0358274796177103	-0.139107091306107	0.13850493216358
CPCECPESLHDLQCQCWRKEPEERPTFEYLQAFLEDYFTSTEPQYQPGENL	2	NA	FALSE	FALSE	P488C M498Q	5	M498Q	-0.0480820332630562	0.0207335900125858	-0.047113979063181	0.0174774682062677	0.14013034913994	0.0301287507362224	0.168898747445694	0.150861288081639
CPCECPESLHYLMCQCWRKEPEERPTFEYLQAFLEDYFTSTEPQYQPGENL	2	NA	FALSE	FALSE	P488C D496Y	5	D496Y	-0.142047402073583	0.0416952843605042	0.0263763724206866	0.020209204718662	0.00230416307277465	0.056595692565726	-0.385900562478658	0.291831474653195
CPCECPESPHDLMCQCWRKEPEERPTFEYLQAFLEDYFTSTEPQYQPGENL	2	NA	FALSE	FALSE	P488C L494P	5	L494P	0.256812969274247	0.0130754976774224	-0.30933440324246	0.0473740078426635	0.468309384378662	0.0242218179495823	-0.937040513299426	0.192535829040425
CPDECPESLHDLMCQCWRKEPEERPTFENLQAFLEDYFTSTEPQYQPGENL	2	NA	FALSE	FALSE	P488D Y514N	5	Y514N	-0.0981362141076156	0.0319167315835347	-0.00552282614144406	0.0205313608556987	-0.116847400869306	0.0523530288025866	0.169397748904877	0.182899739181976
CPDECPESLHDLMCQCWRKEPEERPTFERLQAFLEDYFTSTEPQYQPGENL	2	NA	FALSE	FALSE	P488D Y514R	5	Y514R	-0.149617421789979	0.0372579958170822	0.0260466577196474	0.0202631405411579	0.0591907567687698	0.0401437370677817	-0.0472830245538777	0.221347982193223
CPDECPESLHDLMCQCWRKEPEERPTFEYLQAFLEDYFTSTEPQDQPGENL	2	NA	FALSE	FALSE	P488D Y530D	5	Y530D	-0.0311259574457633	0.0411017517911201	-0.0306674373805981	0.0447680937664652	0.088270368121561	0.043956411444202	-0.657081194614224	0.288772609475351
CPDECPESLHDLMCQCWRKEPEERPTFEYLQAFLEDYFTSTEPQYQPGENL	1	NA	FALSE	FALSE	P488D	5	WT	-0.0401351230591162	0.0259319960686919	-0.00429571878723136	0.0276453466144211	0.061705486625385	0.0458228460986308	-0.113440164621149	0.283008267340365
CPDECPESLHDLMCQCWRKEPEERPTFEYLQAFLEDYFTSTEPQYQWGENL	2	NA	FALSE	FALSE	P488D P532W	5	P532W	-0.067710792578665	0.0231248592358722	0.0411755084919441	0.0233924934666469	0.0294311365593931	0.0343193449106423	-0.425346905121035	0.184405856303298
CPDECPESLHDLMCQCWRKEPEERPTFEYLQAFLEDYKTSTEPQYQPGENL	2	NA	FALSE	FALSE	P488D F523K	5	F523K	-0.230412747444889	0.0976112635241246	-0.0457328795255047	0.0580789316241885	-0.105975296040129	0.0751336177195387	0.338253848800356	0.54033546477851
CPDECPESLHDLMCQCWRKEPEGRPTFEYLQAFLEDYFTSTEPQYQPGENL	2	NA	FALSE	FALSE	P488D E508G	5	E508G	-0.0450181131249471	0.0222884756736437	0.00537598276776513	0.0159924778313147	-0.0860612236018278	0.046463179107593	-0.277550541522251	0.21342792702164
CPDECPESLHDLQCQCWRKEPEERPTFEYLQAFLEDYFTSTEPQYQPGENL	2	NA	FALSE	FALSE	P488D M498Q	5	M498Q	-0.0907177137726389	0.0230744168921096	-0.00657801200897924	0.0138988844339413	-0.0230956880660298	0.0385696884796198	-0.109355892767517	0.169888275043126
CPDECPESLHYLMCQCWRKEPEERPTFEYLQAFLEDYFTSTEPQYQPGENL	2	NA	FALSE	FALSE	P488D D496Y	5	D496Y	-0.0127867968850554	0.0540359751500819	0.0141411646738919	0.0551438722693445	-0.249698977437943	0.129499913294426	-0.416627499739636	0.83151913108447
CPDECPESPHDLMCQCWRKEPEERPTFEYLQAFLEDYFTSTEPQYQPGENL	2	NA	FALSE	FALSE	P488D L494P	5	L494P	0.246770973228762	0.0135219517383203	-0.281977395726091	0.0295208645559894	0.4517897279873	0.0337428857572541	-0.26576452271153	0.182015681737661
CPEECPESLHDLMCQCWRKEPEERPTFENLQAFLEDYFTSTEPQYQPGENL	2	NA	FALSE	FALSE	P488E Y514N	5	Y514N	-0.0942969892543514	0.0312471754780397	0.00337683308003794	0.018566565535094	-0.0636887268782041	0.0506706459001293	-0.241549275189364	0.196581017451692
CPEECPESLHDLMCQCWRKEPEERPTFERLQAFLEDYFTSTEPQYQPGENL	2	NA	FALSE	FALSE	P488E Y514R	5	Y514R	-0.0440959866960017	0.0247335592275015	0.0255912391258367	0.0379882404890805	-0.0795813536444419	0.0536396292306429	0.262529871733734	0.219940008236475
CPEECPESLHDLMCQCWRKEPEERPTFEYLQAFLEDYFTSTEPQDQPGENL	2	NA	FALSE	FALSE	P488E Y530D	5	Y530D	-0.255018451310771	0.0689527764099046	0.0489186135460892	0.0361099576255443	0.110778271068686	0.0511533940059342	0.464203993784527	0.251857073239775
CPEECPESLHDLMCQCWRKEPEERPTFEYLQAFLEDYFTSTEPQYQPGENL	1	NA	FALSE	FALSE	P488E	5	WT	-0.0246756997702723	0.034128753701825	0.0116555087869031	0.025543193216963	-0.0692214745915111	0.0461661240527065	0.277510152879889	0.172571053961171
CPEECPESLHDLMCQCWRKEPEERPTFEYLQAFLEDYFTSTEPQYQWGENL	2	NA	FALSE	FALSE	P488E P532W	5	P532W	-0.0419005999524183	0.0242740935165753	0.011564110612521	0.0153018070694147	-0.0457579654305822	0.0402980409410287	-0.329894960666419	0.199694913675671
CPEECPESLHDLMCQCWRKEPEERPTFEYLQAFLEDYKTSTEPQYQPGENL	2	NA	FALSE	FALSE	P488E F523K	5	F523K	-0.238335360385282	0.136205650563573	-0.00838562279749457	0.0578590205936571	0.0188862858093385	0.0665286614148922	0.0812782865394188	0.341502411333159
CPEECPESLHDLMCQCWRKEPEGRPTFEYLQAFLEDYFTSTEPQYQPGENL	2	NA	FALSE	FALSE	P488E E508G	5	E508G	-0.160150439843464	0.0368646269283272	-0.0405550390682809	0.0418293334514787	-0.0408084085734121	0.0514244349685752	-0.166129966009371	0.395120771543822
CPEECPESLHDLQCQCWRKEPEERPTFEYLQAFLEDYFTSTEPQYQPGENL	2	NA	FALSE	FALSE	P488E M498Q	5	M498Q	-0.101281301594543	0.0392858664885285	-0.00165845947185931	0.0215002323651451	0.0663146948384131	0.0417721691168865	0.259118541665395	0.189081924942905
CPEECPESLHYLMCQCWRKEPEERPTFEYLQAFLEDYFTSTEPQYQPGENL	2	NA	FALSE	FALSE	P488E D496Y	5	D496Y	-0.115382721775509	0.103653869914611	-0.196449107215749	0.118496784158176	-0.241594633318458	0.134913888810337	-0.277004506931924	0.776747390426945
CPEECPESPHDLMCQCWRKEPEERPTFEYLQAFLEDYFTSTEPQYQPGENL	2	NA	FALSE	FALSE	P488E L494P	5	L494P	0.204737294699057	0.0145920772237802	-0.362120078789959	0.0603109478002136	0.454015812322422	0.0275706320427797	-0.85949592857148	0.195609178506688
CPFECPESLHDLMCQCWRKEPEERPTFENLQAFLEDYFTSTEPQYQPGENL	2	NA	FALSE	FALSE	P488F Y514N	5	Y514N	-0.113143671419258	0.0254809839548888	-0.0284100272558458	0.0165400843577327	-0.0908099246663699	0.0527703780561653	0.0702992400278501	0.187637171884168
CPFECPESLHDLMCQCWRKEPEERPTFERLQAFLEDYFTSTEPQYQPGENL	2	NA	FALSE	FALSE	P488F Y514R	5	Y514R	-0.154097395079644	0.0246589071985866	-0.015837307511334	0.0146297935666678	-0.0468173704748106	0.0295096175758614	-0.134765087096578	0.121183824652172
CPFECPESLHDLMCQCWRKEPEERPTFEYLQAFLEDYFTSTEPQDQPGENL	2	NA	FALSE	FALSE	P488F Y530D	5	Y530D	-0.214817727517865	0.0412904682053484	-0.0583988691395981	0.0207890581378833	-0.0205371323296187	0.0342330480476114	0.105978261383727	0.146987927515219
CPFECPESLHDLMCQCWRKEPEERPTFEYLQAFLEDYFTSTEPQYQPGENL	1	NA	FALSE	FALSE	P488F	5	WT	-0.0581988832583262	0.0159481369387812	0.0025417870174359	0.0131490425212579	0.0142022181177452	0.0279397955209711	-0.284175669182695	0.145062133435233
CPFECPESLHDLMCQCWRKEPEERPTFEYLQAFLEDYFTSTEPQYQWGENL	2	NA	FALSE	FALSE	P488F P532W	5	P532W	-0.0588843968685985	0.0145753883083725	0.00463031845589517	0.0135982593976399	0.0619962506052124	0.0257182739771183	-0.179825618277636	0.120948995404655
CPFECPESLHDLMCQCWRKEPEERPTFEYLQAFLEDYKTSTEPQYQPGENL	2	NA	FALSE	FALSE	P488F F523K	5	F523K	0.000480934494028843	0.0218826116251999	-0.113933082662185	0.0367568784428002	-0.149039527413421	0.0477861873090138	0.144017542717315	0.210831282111511
CPFECPESLHDLMCQCWRKEPEGRPTFEYLQAFLEDYFTSTEPQYQPGENL	2	NA	FALSE	FALSE	P488F E508G	5	E508G	-0.108164425108437	0.0226552526729216	-0.0339513307035648	0.0133162636556329	0.00631823756496138	0.034226093758444	-0.0548814676747141	0.181561394483661
CPFECPESLHDLQCQCWRKEPEERPTFEYLQAFLEDYFTSTEPQYQPGENL	2	NA	FALSE	FALSE	P488F M498Q	5	M498Q	-0.0309292984269096	0.0166315875912046	-0.0486830610915599	0.0152775550101317	0.0902516333027231	0.0342415796887186	-0.00992311124656386	0.16613474405543
CPFECPESLHYLMCQCWRKEPEERPTFEYLQAFLEDYFTSTEPQYQPGENL	2	NA	FALSE	FALSE	P488F D496Y	5	D496Y	-0.143092344053793	0.0393238867340087	-0.0523985226129593	0.0267553887541491	0.00189207752487413	0.0523771907838107	-0.0475315587366525	0.166740300029049
CPFECPESPHDLMCQCWRKEPEERPTFEYLQAFLEDYFTSTEPQYQPGENL	2	NA	FALSE	FALSE	P488F L494P	5	L494P	0.261483851419181	0.011743394807167	-0.280671728581621	0.0381577015624065	0.453895147881941	0.0264158221039382	-1.11067075842634	0.228611172528631
CPGECPESLHDLMCQCWRKEPEERPTFENLQAFLEDYFTSTEPQYQPGENL	2	NA	FALSE	FALSE	P488G Y514N	5	Y514N	-0.12789396595789	0.0200806026226866	-0.00495690607483405	0.0111681185480167	-0.0216386603663284	0.0324817839910099	-0.0756238421402048	0.127105739987686
CPGECPESLHDLMCQCWRKEPEERPTFERLQAFLEDYFTSTEPQYQPGENL	2	NA	FALSE	FALSE	P488G Y514R	5	Y514R	-0.132819264207687	0.0226965667328961	0.0203447996097905	0.0144119778357827	-0.0311381410739327	0.0388604163172853	-0.134166148984878	0.185678511121162
CPGECPESLHDLMCQCWRKEPEERPTFEYLQAFLEDYFTSTEPQDQPGENL	2	NA	FALSE	FALSE	P488G Y530D	5	Y530D	-0.188427615597959	0.0263944939898089	-0.0107283272230326	0.014975859034538	-0.0147422227334877	0.0294388542944648	0.0183651726756981	0.158187016684655
CPGECPESLHDLMCQCWRKEPEERPTFEYLQAFLEDYFTSTEPQYQPGENL	1	NA	FALSE	FALSE	P488G	5	WT	-0.0705005102874599	0.0137788183500181	-0.00259454146099613	0.00929678632911412	-0.000569082022744162	0.0268153818556508	-0.0288840566702272	0.104793556732244
CPGECPESLHDLMCQCWRKEPEERPTFEYLQAFLEDYFTSTEPQYQWGENL	2	NA	FALSE	FALSE	P488G P532W	5	P532W	-0.0871904919987988	0.0130073226794242	-0.00631744421166855	0.0100886142366273	0.0448456656342007	0.0222600205833551	-0.0048041157139254	0.103554387629496
CPGECPESLHDLMCQCWRKEPEERPTFEYLQAFLEDYKTSTEPQYQPGENL	2	NA	FALSE	FALSE	P488G F523K	5	F523K	-0.0589488563490494	0.0256314244356499	-0.03988502560327	0.01885388264574	-0.0670695870763909	0.0361195690791253	-0.343345368155462	0.207144749658347
CPGECPESLHDLMCQCWRKEPEGRPTFEYLQAFLEDYFTSTEPQYQPGENL	2	NA	FALSE	FALSE	P488G E508G	5	E508G	-0.041661359684987	0.0140174737904192	0.00118718673153449	0.0104651895876975	-0.0633380708310182	0.0285702852119491	0.0474131842393728	0.101935226548235
CPGECPESLHDLQCQCWRKEPEERPTFEYLQAFLEDYFTSTEPQYQPGENL	2	NA	FALSE	FALSE	P488G M498Q	5	M498Q	-0.0280941706976837	0.0191659895103051	-0.0306921811240567	0.021284171594531	0.131531947716528	0.0249699450025063	0.225900506821695	0.118875843541333
CPGECPESLHYLMCQCWRKEPEERPTFEYLQAFLEDYFTSTEPQYQPGENL	2	NA	FALSE	FALSE	P488G D496Y	5	D496Y	-0.115752445371248	0.0356783896879268	-0.0203773995307658	0.0245663054195202	-0.0587669338928145	0.0386781032113939	-0.179263642895616	0.166067866733926
CPGECPESPHDLMCQCWRKEPEERPTFEYLQAFLEDYFTSTEPQYQPGENL	2	NA	FALSE	FALSE	P488G L494P	5	L494P	0.262179421646525	0.00949216111738999	-0.33009919278428	0.0395684844241573	0.492475263739222	0.0193244383256162	-0.671923622433785	0.135158272029809
CPHECPESLHDLMCQCWRKEPEERPTFENLQAFLEDYFTSTEPQYQPGENL	2	NA	FALSE	FALSE	P488H Y514N	5	Y514N	-0.112425011819578	0.0311108866864588	0.00639565783258433	0.0192240289034287	-0.0712417927391663	0.0639550510253167	-0.781622990980809	0.540712102849877
CPHECPESLHDLMCQCWRKEPEERPTFERLQAFLEDYFTSTEPQYQPGENL	2	NA	FALSE	FALSE	P488H Y514R	5	Y514R	-0.147192322554753	0.0314355215456866	-0.0108270170615693	0.0282610564487418	0.0366797045426998	0.0549448924386558	-0.272979490314994	0.200529830124855
CPHECPESLHDLMCQCWRKEPEERPTFEYLQAFLEDYFTSTEPQDQPGENL	2	NA	FALSE	FALSE	P488H Y530D	5	Y530D	-0.124087982566045	0.038141312780909	-0.0138193910247033	0.0328560977167538	-0.00137715397590926	0.0531392928370888	-0.790829389060197	0.301607839363616
CPHECPESLHDLMCQCWRKEPEERPTFEYLQAFLEDYFTSTEPQYQPGENL	1	NA	FALSE	FALSE	P488H	5	WT	-0.123434966946313	0.0304827008960768	0.0133613233070894	0.0294408194151066	-0.10256117942316	0.0551561166287321	-0.00868690885703133	0.282540362937812
CPHECPESLHDLMCQCWRKEPEERPTFEYLQAFLEDYFTSTEPQYQWGENL	2	NA	FALSE	FALSE	P488H P532W	5	P532W	-0.0975818281884627	0.0280157156107565	0.00553174770644956	0.0180153429486066	-0.0733859590337713	0.0460482668289376	0.00840052247070455	0.211057452949828
CPHECPESLHDLMCQCWRKEPEERPTFEYLQAFLEDYKTSTEPQYQPGENL	2	NA	FALSE	FALSE	P488H F523K	5	F523K	-0.103536640460438	0.10176921941274	-0.0816950946238715	0.0557074463221846	-0.0147612272925146	0.0677630723856483	0.100691577891874	0.484425043321693
CPHECPESLHDLMCQCWRKEPEGRPTFEYLQAFLEDYFTSTEPQYQPGENL	2	NA	FALSE	FALSE	P488H E508G	5	E508G	-0.138206354609355	0.0369559916835354	-0.00404164881997837	0.0235676611344049	0.0307547693530317	0.0820465049966599	-0.186214199087829	0.362697986573069
CPHECPESLHDLQCQCWRKEPEERPTFEYLQAFLEDYFTSTEPQYQPGENL	2	NA	FALSE	FALSE	P488H M498Q	5	M498Q	-0.0311563157267143	0.0301981201766343	-0.0362487360949042	0.0217175233786168	0.0201285009312705	0.0570092511944555	-0.173975628307011	0.294239537904117
CPHECPESLHYLMCQCWRKEPEERPTFEYLQAFLEDYFTSTEPQYQPGENL	2	NA	FALSE	FALSE	P488H D496Y	5	D496Y	-0.176838135450231	0.064908088424063	-0.0521680696374288	0.0428637120817882	-0.0888900041138738	0.0970746560638979	-0.556309967665391	0.478637473764099
CPHECPESPHDLMCQCWRKEPEERPTFEYLQAFLEDYFTSTEPQYQPGENL	2	NA	FALSE	FALSE	P488H L494P	5	L494P	0.293803673409443	0.0184681693030753	-0.371541562738643	0.070213350535046	0.431943123995641	0.0493709984066132	-0.906550908737194	0.342655566955791
CPIECPESLHDLMCQCWRKEPEERPTFENLQAFLEDYFTSTEPQYQPGENL	2	NA	FALSE	FALSE	P488I Y514N	5	Y514N	-0.0400368397182381	0.0222637376402666	-0.00482521038026983	0.0258026308467067	-0.155814063952086	0.0526620505248329	-0.660587335285927	0.261459039384683
CPIECPESLHDLMCQCWRKEPEERPTFERLQAFLEDYFTSTEPQYQPGENL	2	NA	FALSE	FALSE	P488I Y514R	5	Y514R	-0.0497405447688369	0.0198823835179872	-0.0138628426652401	0.0140040957804894	-0.0442073456067533	0.0397564418180249	0.114327158718376	0.142979753962232
CPIECPESLHDLMCQCWRKEPEERPTFEYLQAFLEDYFTSTEPQDQPGENL	2	NA	FALSE	FALSE	P488I Y530D	5	Y530D	-0.162010655968858	0.0364267504922766	-0.0401530956620291	0.01837573502738	-0.126040744441538	0.0392924670925975	0.103415632945925	0.15939695661445
CPIECPESLHDLMCQCWRKEPEERPTFEYLQAFLEDYFTSTEPQYQPGENL	1	NA	FALSE	FALSE	P488I	5	WT	-0.103184944068177	0.024470723437903	-0.00731473894385823	0.0158319893186573	-0.0510972596301795	0.0356135355397577	-0.121464929132606	0.178620717831545
CPIECPESLHDLMCQCWRKEPEERPTFEYLQAFLEDYFTSTEPQYQWGENL	2	NA	FALSE	FALSE	P488I P532W	5	P532W	-0.0591091252175444	0.0161626020997494	-0.0133730766353197	0.0140847119350736	-0.0509975016641912	0.0310031809149138	-0.089094805477047	0.152779802887921
CPIECPESLHDLMCQCWRKEPEERPTFEYLQAFLEDYKTSTEPQYQPGENL	2	NA	FALSE	FALSE	P488I F523K	5	F523K	-0.203312312262407	0.0849005863509463	-0.0713805712221967	0.0329949870675882	0.0207045427803206	0.045580284196095	-0.636070386876702	0.25785746832611
CPIECPESLHDLMCQCWRKEPEGRPTFEYLQAFLEDYFTSTEPQYQPGENL	2	NA	FALSE	FALSE	P488I E508G	5	E508G	-0.114114420754675	0.0300581301841836	-0.000468465183182438	0.0186458759457567	0.0275241359366913	0.0404226184685535	-0.318229545812489	0.208503191018189
CPIECPESLHDLQCQCWRKEPEERPTFEYLQAFLEDYFTSTEPQYQPGENL	2	NA	FALSE	FALSE	P488I M498Q	5	M498Q	-0.0885485433723934	0.0196716565524054	-0.0417338476941251	0.0128693456645583	0.0158745814350514	0.0365483286815956	-0.443445189409235	0.193401816412558
CPIECPESLHYLMCQCWRKEPEERPTFEYLQAFLEDYFTSTEPQYQPGENL	2	NA	FALSE	FALSE	P488I D496Y	5	D496Y	-0.115784048090367	0.0437248676055861	9.7397877611483e-05	0.0417240672796995	-0.126868832261696	0.0646385297099929	-0.473622321427243	0.237174835256733
CPIECPESPHDLMCQCWRKEPEERPTFEYLQAFLEDYFTSTEPQYQPGENL	2	NA	FALSE	FALSE	P488I L494P	5	L494P	0.247964528583152	0.0107550512246189	-0.273851925696865	0.0287194484562009	0.497672274334264	0.0371850892975198	-0.452771989109944	0.267303196780749
CPKECPESLHDLMCQCWRKEPEERPTFENLQAFLEDYFTSTEPQYQPGENL	2	NA	FALSE	FALSE	P488K Y514N	5	Y514N	-0.0926392834234865	0.0334139351388482	-0.00246079069020528	0.0210348003955533	0.0252266338631849	0.0549940527926128	-0.313006212682997	0.153434917365358
CPKECPESLHDLMCQCWRKEPEERPTFERLQAFLEDYFTSTEPQYQPGENL	2	NA	FALSE	FALSE	P488K Y514R	5	Y514R	-0.164416491405894	0.040811647607686	0.00154233549017653	0.0169692867922035	-0.00427087147337589	0.0499238353971174	-0.301713671176279	0.27020561125526
CPKECPESLHDLMCQCWRKEPEERPTFEYLQAFLEDYFTSTEPQDQPGENL	2	NA	FALSE	FALSE	P488K Y530D	5	Y530D	-0.0793696047791118	0.034264811811978	-0.0274285379675077	0.026824248723135	0.0840422668563034	0.041675815851643	0.184556176400345	0.159095004282732
CPKECPESLHDLMCQCWRKEPEERPTFEYLQAFLEDYFTSTEPQYQPGENL	1	NA	FALSE	FALSE	P488K	5	WT	-0.098815875175539	0.0272870413907579	0.0187215154376486	0.0230911996297201	-0.0268731893551703	0.0359632715444384	-0.219335679011498	0.158295260061264
CPKECPESLHDLMCQCWRKEPEERPTFEYLQAFLEDYFTSTEPQYQWGENL	2	NA	FALSE	FALSE	P488K P532W	5	P532W	-0.135760823148716	0.0300198219108378	0.0206126826607517	0.0235682369937906	0.10459105191129	0.034457852236783	-0.248388968359663	0.172678810885301
CPKECPESLHDLMCQCWRKEPEERPTFEYLQAFLEDYKTSTEPQYQPGENL	2	NA	FALSE	FALSE	P488K F523K	5	F523K	-0.164576914780561	0.0720000572978979	-0.0113844018205269	0.0597535843319231	0.145424337133784	0.0547007574122704	-0.609106699955128	0.449086315422475
CPKECPESLHDLMCQCWRKEPEGRPTFEYLQAFLEDYFTSTEPQYQPGENL	2	NA	FALSE	FALSE	P488K E508G	5	E508G	-0.141149682580079	0.0351124503298468	-0.0307910642696805	0.0220166195829657	-0.0658481655325161	0.0668692500814631	-0.13743218656348	0.18232708071801
CPKECPESLHDLQCQCWRKEPEERPTFEYLQAFLEDYFTSTEPQYQPGENL	2	NA	FALSE	FALSE	P488K M498Q	5	M498Q	-0.00330633929188076	0.029145210390114	-0.0547966359712511	0.0227916508828459	-0.0856025497635535	0.0527199163810682	-0.199342558418956	0.232421330619024
CPKECPESLHYLMCQCWRKEPEERPTFEYLQAFLEDYFTSTEPQYQPGENL	2	NA	FALSE	FALSE	P488K D496Y	5	D496Y	-0.0605913095523219	0.0631685844310536	0.0456408239227366	0.0447925241164266	-0.0620393305502364	0.0829263627747469	-0.114156950495038	0.507342298565009
CPKECPESPHDLMCQCWRKEPEERPTFEYLQAFLEDYFTSTEPQYQPGENL	2	NA	FALSE	FALSE	P488K L494P	5	L494P	0.234515782797955	0.0145986336985596	-0.314164950688854	0.0420647416705022	0.49602037511652	0.0431786097585633	-0.474768261340176	0.427154257812666
CPLECPESLHDLMCQCWRKEPEERPTFENLQAFLEDYFTSTEPQYQPGENL	2	NA	FALSE	FALSE	P488L Y514N	5	Y514N	-0.109789005469654	0.0174833379755012	-0.0184343867421206	0.0109139015652562	-0.0293392682039301	0.0267252710123833	0.00142198914220835	0.11712823688746
CPLECPESLHDLMCQCWRKEPEERPTFERLQAFLEDYFTSTEPQYQPGENL	2	NA	FALSE	FALSE	P488L Y514R	5	Y514R	-0.0652976628705802	0.0141672294434112	-0.0133357057775633	0.0116981696509485	-0.12409003060853	0.0258437291278971	-0.306595250673253	0.107243183546767
CPLECPESLHDLMCQCWRKEPEERPTFEYLQAFLEDYFTSTEPQDQPGENL	2	NA	FALSE	FALSE	P488L Y530D	5	Y530D	-0.204680162147004	0.0277113843015019	-0.0205211101867611	0.0126433646736649	-0.0262399725737283	0.0242456894389302	0.144573910052789	0.0982238646574525
CPLECPESLHDLMCQCWRKEPEERPTFEYLQAFLEDYFTSTEPQYQPGENL	1	NA	FALSE	FALSE	P488L	5	WT	-0.0955882389800087	0.0161497600740454	-0.0166433199790859	0.014732431689559	-0.0016505674260619	0.0237328996631007	-0.145471232413026	0.120475919764612
CPLECPESLHDLMCQCWRKEPEERPTFEYLQAFLEDYFTSTEPQYQWGENL	2	NA	FALSE	FALSE	P488L P532W	5	P532W	-0.0894669219229172	0.0125719814807399	-0.0218988538852774	0.0119399105965626	-0.0348698145034022	0.0195197098490618	-0.0161806715528973	0.0897642864115628
CPLECPESLHDLMCQCWRKEPEERPTFEYLQAFLEDYKTSTEPQYQPGENL	2	NA	FALSE	FALSE	P488L F523K	5	F523K	-0.0743097786778185	0.0239869083251273	-0.0634867999029711	0.0213663911339709	-0.0710997134177589	0.0348639787089195	-0.358982656541434	0.175822497357613
CPLECPESLHDLMCQCWRKEPEGRPTFEYLQAFLEDYFTSTEPQYQPGENL	2	NA	FALSE	FALSE	P488L E508G	5	E508G	-0.140861753257503	0.0239046178857121	-0.0355616648383826	0.0176102191217669	-0.0127633372398717	0.0293043886139107	-0.163949723908823	0.12097145961615
CPLECPESLHDLQCQCWRKEPEERPTFEYLQAFLEDYFTSTEPQYQPGENL	2	NA	FALSE	FALSE	P488L M498Q	5	M498Q	-0.0649850284601746	0.0151539746937139	-0.030219413642875	0.0105047459429765	0.081880164446531	0.0244282471757331	0.256038620554544	0.110046748257357
CPLECPESLHYLMCQCWRKEPEERPTFEYLQAFLEDYFTSTEPQYQPGENL	2	NA	FALSE	FALSE	P488L D496Y	5	D496Y	-0.116722006833923	0.0295653659354328	-0.00574510218204984	0.0326536431187186	-0.0129234906372526	0.033569262157898	-0.157081637838888	0.133540081663635
CPLECPESPHDLMCQCWRKEPEERPTFEYLQAFLEDYFTSTEPQYQPGENL	2	NA	FALSE	FALSE	P488L L494P	5	L494P	0.260323132452698	0.00905023091584617	-0.294545433301052	0.0268393969113515	0.460055049869857	0.0203572411037262	-1.08286841417302	0.196582908056565
CPMECPESLHDLMCQCWRKEPEERPTFENLQAFLEDYFTSTEPQYQPGENL	2	NA	FALSE	FALSE	P488M Y514N	5	Y514N	-0.112242091341861	0.0265664772932443	-0.0105114308149882	0.0159201004625564	-0.127542269839692	0.0442442485193725	-0.508255214890137	0.251975077961182
CPMECPESLHDLMCQCWRKEPEERPTFERLQAFLEDYFTSTEPQYQPGENL	2	NA	FALSE	FALSE	P488M Y514R	5	Y514R	-0.107053047988528	0.0195092555738817	-0.014152192502844	0.0106374254414564	-0.0155574688081938	0.036207406190261	-0.389671742011628	0.161047330107575
CPMECPESLHDLMCQCWRKEPEERPTFEYLQAFLEDYFTSTEPQDQPGENL	2	NA	FALSE	FALSE	P488M Y530D	5	Y530D	-0.175542795275863	0.0333143757199956	-0.0419439256505481	0.020423654039446	-0.0500371695737125	0.0357209816277584	0.278456260740968	0.190613586542516
CPMECPESLHDLMCQCWRKEPEERPTFEYLQAFLEDYFTSTEPQYQPGENL	1	NA	FALSE	FALSE	P488M	5	WT	-0.0473998006804141	0.0183803623692821	0.00587750540939956	0.0137022227815421	-0.0241443349431212	0.0325721962091894	-0.25828310148004	0.145758056257281
CPMECPESLHDLMCQCWRKEPEERPTFEYLQAFLEDYFTSTEPQYQWGENL	2	NA	FALSE	FALSE	P488M P532W	5	P532W	-0.092104487507581	0.0186438969596826	-0.0424047061871797	0.0187352944436187	0.0516353203285731	0.0271575123029942	-0.24534569303504	0.144099731156986
CPMECPESLHDLMCQCWRKEPEERPTFEYLQAFLEDYKTSTEPQYQPGENL	2	NA	FALSE	FALSE	P488M F523K	5	F523K	0.00921199584538925	0.0321484356300666	-0.0935195112520807	0.0402177304348548	-0.219940375401349	0.0547502295552038	-0.402849543165139	0.187352181136134
CPMECPESLHDLMCQCWRKEPEGRPTFEYLQAFLEDYFTSTEPQYQPGENL	2	NA	FALSE	FALSE	P488M E508G	5	E508G	-0.161984085108756	0.035053741460053	-0.045109771011878	0.0187929706313694	-0.123916959513975	0.0492916586499645	-0.334980612714869	0.220878375311084
CPMECPESLHDLQCQCWRKEPEERPTFEYLQAFLEDYFTSTEPQYQPGENL	2	NA	FALSE	FALSE	P488M M498Q	5	M498Q	-0.00882102633060869	0.0205515376834505	-0.0190780553388657	0.0214269096479954	0.0596936024015709	0.0414543011811585	0.00251682177280704	0.232282769253749
CPMECPESLHYLMCQCWRKEPEERPTFEYLQAFLEDYFTSTEPQYQPGENL	2	NA	FALSE	FALSE	P488M D496Y	5	D496Y	-0.185214040932168	0.0465559858597887	-0.00463577467825559	0.0297642677857335	0.0800711903001762	0.0553276372784998	0.172307156407817	0.213678622875303
CPMECPESPHDLMCQCWRKEPEERPTFEYLQAFLEDYFTSTEPQYQPGENL	2	NA	FALSE	FALSE	P488M L494P	5	L494P	0.271073908858885	0.0120351263932014	-0.265979732978501	0.0298324229723208	0.446945882633143	0.0263047839200998	-1.20345016747532	0.280151995199586
CPNECPESLHDLMCQCWRKEPEERPTFENLQAFLEDYFTSTEPQYQPGENL	2	NA	FALSE	FALSE	P488N Y514N	5	Y514N	-0.105196938345562	0.0295707528858979	-0.0313466666695408	0.0265257875390877	-0.0190795635661192	0.045463752698419	-0.387339235884976	0.215319011176987
CPNECPESLHDLMCQCWRKEPEERPTFERLQAFLEDYFTSTEPQYQPGENL	2	NA	FALSE	FALSE	P488N Y514R	5	Y514R	-0.0858684686788802	0.0228849511779199	-0.000956477673014268	0.0160383096293044	-0.0630032388209942	0.0366126513666797	-0.175111457105597	0.151614648464815
CPNECPESLHDLMCQCWRKEPEERPTFEYLQAFLEDYFTSTEPQDQPGENL	2	NA	FALSE	FALSE	P488N Y530D	5	Y530D	-0.0867043822696517	0.0320845184840877	0.00546394627364597	0.0225216645196986	-0.0968156400598974	0.0470909891867878	0.124430241876005	0.204607128810395
CPNECPESLHDLMCQCWRKEPEERPTFEYLQAFLEDYFTSTEPQYQPGENL	1	NA	FALSE	FALSE	P488N	5	WT	-0.0591217467491523	0.0188283582315052	0.0111565206023592	0.0169052909320265	-0.0792282727693921	0.0385734950138187	0.00355943446874828	0.148733451500002
CPNECPESLHDLMCQCWRKEPEERPTFEYLQAFLEDYFTSTEPQYQWGENL	2	NA	FALSE	FALSE	P488N P532W	5	P532W	-0.109675512384877	0.0212251800274341	-0.00673859568068708	0.0146550517852554	0.0513269321622483	0.0289329020592636	-0.357402980513161	0.132492011276218
CPNECPESLHDLMCQCWRKEPEERPTFEYLQAFLEDYKTSTEPQYQPGENL	2	NA	FALSE	FALSE	P488N F523K	5	F523K	-0.270296525987297	0.0769287017124616	-0.0883509925328076	0.0366166401136977	0.174269943102891	0.0416678024694659	0.143528638636055	0.272676083396974
CPNECPESLHDLMCQCWRKEPEGRPTFEYLQAFLEDYFTSTEPQYQPGENL	2	NA	FALSE	FALSE	P488N E508G	5	E508G	-0.0760992154438728	0.0288406065262812	0.00374580238750203	0.0157611913431019	-0.0250335989158716	0.0390054975323969	-0.182189496962391	0.16561158835994
CPNECPESLHDLQCQCWRKEPEERPTFEYLQAFLEDYFTSTEPQYQPGENL	2	NA	FALSE	FALSE	P488N M498Q	5	M498Q	-0.0414926422336863	0.0266718388728355	-0.0586634399812321	0.0240195519859055	0.0543187413884371	0.0384589474881255	0.166681088084295	0.180845808569681
CPNECPESLHYLMCQCWRKEPEERPTFEYLQAFLEDYFTSTEPQYQPGENL	2	NA	FALSE	FALSE	P488N D496Y	5	D496Y	-0.126234492797104	0.0477191144619628	0.0668662914421976	0.0408639364586784	-0.184161335175239	0.0835809182543522	-0.364704485755657	0.27002526531351
CPNECPESPHDLMCQCWRKEPEERPTFEYLQAFLEDYFTSTEPQYQPGENL	2	NA	FALSE	FALSE	P488N L494P	5	L494P	0.256941997863286	0.0130338190564318	-0.405561616817157	0.0879556942865846	0.461468104695555	0.0293946581705522	-1.34784650177957	0.500917320466191
CPP*CPESLHDLMCQCWRKEPEERPTFENLQAFLEDYFTSTEPQYQPGENL	2	NA	FALSE	TRUE	E489* Y514N	5	Y514N	0.272426204667393	0.0122869073900135	-0.346154932302771	0.0678588952551966	0.482548198760813	0.0261753620476737	-1.13174478262895	0.281680978897403
CPP*CPESLHDLMCQCWRKEPEERPTFERLQAFLEDYFTSTEPQYQPGENL	2	NA	FALSE	TRUE	E489* Y514R	5	Y514R	0.273490076454478	0.0106494131753949	-0.387861252594205	0.048580427477516	0.463716267664328	0.0228228248856809	-1.3142073788939	0.264226055106712
CPP*CPESLHDLMCQCWRKEPEERPTFEYLQAFLEDYFTSTEPQDQPGENL	2	NA	FALSE	TRUE	E489* Y530D	5	Y530D	0.277599371990342	0.0087675071555242	-0.444971860349405	0.0610745420634472	0.490853148005766	0.0202887852412057	-1.41672317294058	0.209252647443045
CPP*CPESLHDLMCQCWRKEPEERPTFEYLQAFLEDYFTSTEPQYQWGENL	2	NA	FALSE	TRUE	E489* P532W	5	P532W	0.281768781223404	0.00688020918883702	-0.523739412704136	0.0440321283653146	0.482232155065792	0.0188448268018514	-0.755294362625437	0.215212714683606
CPP*CPESLHDLMCQCWRKEPEERPTFEYLQAFLEDYKTSTEPQYQPGENL	2	NA	FALSE	TRUE	E489* F523K	5	F523K	0.272183955011735	0.00809144748034002	-0.416955515734546	0.0401749880493813	0.482460463226277	0.0188645606629361	-1.36981712937269	0.192061713677954
CPP*CPESLHDLMCQCWRKEPEGRPTFEYLQAFLEDYFTSTEPQYQPGENL	2	NA	FALSE	TRUE	E489* E508G	5	E508G	0.275890005080254	0.0101684308209621	-0.399022683113312	0.0429278973370419	0.491815995555016	0.0275047862952344	-1.05189010879085	0.314030744333495
CPP*CPESLHDLQCQCWRKEPEERPTFEYLQAFLEDYFTSTEPQYQPGENL	2	NA	FALSE	TRUE	E489* M498Q	5	M498Q	0.278816558823617	0.0115756082020988	-0.345259751358438	0.0424533650323567	0.474734318184402	0.0235225491546421	-1.27447304360855	0.252159004899789
CPP*CPESLHYLMCQCWRKEPEERPTFEYLQAFLEDYFTSTEPQYQPGENL	2	NA	FALSE	TRUE	E489* D496Y	5	D496Y	0.274352737826146	0.0190176925697381	-0.437114708533165	0.079208836756287	0.391594684059145	0.0434814636244668	-1.22269835867003	0.585574901785098
CPP*CPESPHDLMCQCWRKEPEERPTFEYLQAFLEDYFTSTEPQYQPGENL	2	NA	FALSE	TRUE	E489* L494P	5	L494P	0.257325039159276	0.0100138498389792	-0.431357783001287	0.0419224900474431	0.457174952461914	0.0246174339952522	-1.77609059267738	0.503463410357243
CPPACPESLHDLMCQCWRKEPEERPTFENLQAFLEDYFTSTEPQYQPGENL	2	NA	FALSE	FALSE	E489A Y514N	5	Y514N	-0.123796036399348	0.0262173490989698	-0.023888119143403	0.0135662319158732	-0.0174175041034835	0.0458288413613408	-0.60952534400536	0.239242561177487
CPPACPESLHDLMCQCWRKEPEERPTFERLQAFLEDYFTSTEPQYQPGENL	2	NA	FALSE	FALSE	E489A Y514R	5	Y514R	-0.109992493752666	0.028306018033932	-0.00345724275021688	0.0187471742545556	-0.144141876052679	0.0472263932821817	-0.266287951047882	0.154585967773723
CPPACPESLHDLMCQCWRKEPEERPTFEYLQAFLEDYFTSTEPQDQPGENL	2	NA	FALSE	FALSE	E489A Y530D	5	Y530D	-0.241895552329733	0.0946220707906271	-0.0246124064135794	0.035490292868311	-0.179304432729144	0.0610767972287731	-0.542601428944123	0.376120361880238
CPPACPESLHDLMCQCWRKEPEERPTFEYLQAFLEDYFTSTEPQYQPGENL	1	NA	FALSE	FALSE	E489A	5	WT	-0.118349467493785	0.039052500602961	0.0329293121034136	0.0247541449576077	-0.176369043870116	0.072741525912596	-0.445586990405023	0.256232887638799
CPPACPESLHDLMCQCWRKEPEERPTFEYLQAFLEDYFTSTEPQYQWGENL	2	NA	FALSE	FALSE	E489A P532W	5	P532W	-0.100345021033758	0.0253038789549093	0.0727776449955385	0.0197688130014167	-0.0352197455470593	0.0386584437272145	-0.576811677292663	0.208639556989126
CPPACPESLHDLMCQCWRKEPEERPTFEYLQAFLEDYKTSTEPQYQPGENL	2	NA	FALSE	FALSE	E489A F523K	5	F523K	0.119578827697527	0.0247862107732165	-0.0739418146929199	0.0516739836038543	0.0953487189771243	0.0379238527821238	-0.295338525058564	0.391253831718918
CPPACPESLHDLMCQCWRKEPEGRPTFEYLQAFLEDYFTSTEPQYQPGENL	2	NA	FALSE	FALSE	E489A E508G	5	E508G	-0.13124985109307	0.038277558836055	-0.0153977741672599	0.0254420935461388	-0.174773433506916	0.0623198874688075	0.12502590843497	0.197401440737616
CPPACPESLHDLQCQCWRKEPEERPTFEYLQAFLEDYFTSTEPQYQPGENL	2	NA	FALSE	FALSE	E489A M498Q	5	M498Q	-0.0194756773414832	0.0210296082788364	-0.00666074461974104	0.0216593386463025	-0.00816114172975095	0.0421532676651152	-0.0372828995461032	0.173523652503909
CPPACPESLHYLMCQCWRKEPEERPTFEYLQAFLEDYFTSTEPQYQPGENL	2	NA	FALSE	FALSE	E489A D496Y	5	D496Y	-0.093911348067327	0.0542412458146077	-0.00197598940875407	0.0218714409918092	-0.0431779642021344	0.0839669761857956	-0.431753584014416	0.267159653616328
CPPACPESPHDLMCQCWRKEPEERPTFEYLQAFLEDYFTSTEPQYQPGENL	2	NA	FALSE	FALSE	E489A L494P	5	L494P	0.273942590929252	0.0140084479239057	-0.263930930964062	0.0370887333450472	0.473254221479327	0.0219757968329872	-0.650994874575594	0.16593055847871
CPPCCPESLHDLMCQCWRKEPEERPTFENLQAFLEDYFTSTEPQYQPGENL	2	NA	FALSE	FALSE	E489C Y514N	5	Y514N	-0.112095880883556	0.0271581823170819	0.00708446255734449	0.0194689356713738	-0.132009370166177	0.0497873331003501	-0.145430629362329	0.188502647881636
CPPCCPESLHDLMCQCWRKEPEERPTFERLQAFLEDYFTSTEPQYQPGENL	2	NA	FALSE	FALSE	E489C Y514R	5	Y514R	-0.159560089120714	0.0329189435220271	-0.0245300670415399	0.0282297711140709	0.00742669301202447	0.0428091445361649	-0.211671290348449	0.198476917566587
CPPCCPESLHDLMCQCWRKEPEERPTFEYLQAFLEDYFTSTEPQDQPGENL	2	NA	FALSE	FALSE	E489C Y530D	5	Y530D	-0.114834716584275	0.0463724833151926	-0.0314412168947108	0.0331389696004403	-0.0868112137386397	0.0512016697937666	-0.505812461241227	0.336225620020742
CPPCCPESLHDLMCQCWRKEPEERPTFEYLQAFLEDYFTSTEPQYQPGENL	1	NA	FALSE	FALSE	E489C	5	WT	-0.11924623524753	0.0285646953354095	-0.0274591682279453	0.0152865525063278	-0.0073794224730927	0.0400811591521159	0.11696273800007	0.204062794013866
CPPCCPESLHDLMCQCWRKEPEERPTFEYLQAFLEDYFTSTEPQYQWGENL	2	NA	FALSE	FALSE	E489C P532W	5	P532W	-0.0210910229864782	0.0205299013421371	-0.000605076926237436	0.0216086945735651	0.0551913595336662	0.0366395548279448	-0.216717963939555	0.146167616451565
CPPCCPESLHDLMCQCWRKEPEERPTFEYLQAFLEDYKTSTEPQYQPGENL	2	NA	FALSE	FALSE	E489C F523K	5	F523K	-0.0986208088147258	0.045995957671473	-0.0394031499069707	0.0474017005627451	-0.0523073551965714	0.0595207050345251	0.18824112012858	0.379849554356434
CPPCCPESLHDLMCQCWRKEPEGRPTFEYLQAFLEDYFTSTEPQYQPGENL	2	NA	FALSE	FALSE	E489C E508G	5	E508G	-0.0960011569851966	0.0273002371997408	0.00287225317828772	0.0220560364499792	0.0256700985554001	0.039375763874084	0.00398018720592461	0.189831857406301
CPPCCPESLHDLQCQCWRKEPEERPTFEYLQAFLEDYFTSTEPQYQPGENL	2	NA	FALSE	FALSE	E489C M498Q	5	M498Q	-0.0389939233345725	0.0229908753982663	-0.018452844354571	0.0215286550688859	0.0443920727344729	0.039975844144331	-0.169499334737882	0.156039598130823
CPPCCPESLHYLMCQCWRKEPEERPTFEYLQAFLEDYFTSTEPQYQPGENL	2	NA	FALSE	FALSE	E489C D496Y	5	D496Y	-0.0901093090514202	0.0576141247495284	-0.197576423278264	0.0913791134923163	0.103397807239002	0.0855186483631793	-0.786999336945338	0.7374470241806
CPPCCPESPHDLMCQCWRKEPEERPTFEYLQAFLEDYFTSTEPQYQPGENL	2	NA	FALSE	FALSE	E489C L494P	5	L494P	0.253756406712916	0.0119166096895185	-0.301812239780201	0.0474727003473166	0.476280083533801	0.0325959960396061	-0.923780979351473	0.332403553345956
CPPDCPESLHDLMCQCWRKEPEERPTFENLQAFLEDYFTSTEPQYQPGENL	2	NA	FALSE	FALSE	E489D Y514N	5	Y514N	-0.0536841773073621	0.0262897815792556	0.00994042804725133	0.0228319731124313	0.0210770647117482	0.0615900422883686	-0.55937484200816	0.28988315685778
CPPDCPESLHDLMCQCWRKEPEERPTFERLQAFLEDYFTSTEPQYQPGENL	2	NA	FALSE	FALSE	E489D Y514R	5	Y514R	0.0393269742612259	0.0220849220169873	-0.0153894359516203	0.0239975201583555	-0.0620905922036957	0.0684972656482526	-0.465414881321814	0.282383984230602
CPPDCPESLHDLMCQCWRKEPEERPTFEYLQAFLEDYFTSTEPQDQPGENL	2	NA	FALSE	FALSE	E489D Y530D	5	Y530D	-0.0930560726388637	0.181606129981189	NA	NA	-0.0354345076809151	0.0813508867840668	-0.894612505503627	0.92632195938405
CPPDCPESLHDLMCQCWRKEPEERPTFEYLQAFLEDYFTSTEPQYQWGENL	2	NA	FALSE	FALSE	E489D P532W	5	P532W	-0.0343284736525434	0.0518784684742044	0.0316274656321556	0.0461149516468775	-0.0710114153690294	0.0649637984701682	-0.0202585605701024	0.385977061991086
CPPDCPESLHDLMCQCWRKEPEERPTFEYLQAFLEDYKTSTEPQYQPGENL	2	NA	FALSE	FALSE	E489D F523K	5	F523K	-0.122129914798743	0.201962407029623	-0.174592351477745	0.176428496929041	0.0633947442955473	0.0553759339775843	-0.414317437737253	0.580569323817326
CPPDCPESLHDLMCQCWRKEPEGRPTFEYLQAFLEDYFTSTEPQYQPGENL	2	NA	FALSE	FALSE	E489D E508G	5	E508G	0.00510329631312071	0.0326035213113257	0.0737159166336211	0.0251060716131192	-0.129347226632667	0.0770095914938748	-0.0228279572897266	0.328865687541097
CPPDCPESLHDLQCQCWRKEPEERPTFEYLQAFLEDYFTSTEPQYQPGENL	2	NA	FALSE	FALSE	E489D M498Q	5	M498Q	-0.063803470328343	0.0247634413406889	-0.0023252183667808	0.0184600705012328	-0.0177774382918497	0.0527432595464289	-0.116920509331643	0.182263426554026
CPPDCPESLHYLMCQCWRKEPEERPTFEYLQAFLEDYFTSTEPQYQPGENL	2	NA	FALSE	FALSE	E489D D496Y	5	D496Y	NA	NA	NA	NA	0.0141561121021362	0.118481408834466	-0.466797540890674	1.98744637538088
CPPDCPESPHDLMCQCWRKEPEERPTFEYLQAFLEDYFTSTEPQYQPGENL	2	NA	FALSE	FALSE	E489D L494P	5	L494P	0.159268532843217	0.0200413538952524	-0.271632832068104	0.029449128225705	0.387345353905791	0.0357309152139943	-0.809970206957162	0.457240027812752
CPPE*PESLHDLMCQCWRKEPEERPTFENLQAFLEDYFTSTEPQYQPGENL	2	NA	FALSE	TRUE	C490* Y514N	5	Y514N	0.272479465022422	0.014281355885787	-0.509513062227795	0.104183459632066	0.462374670583643	0.0320473174666767	-1.06973607667696	0.383249009004661
CPPE*PESLHDLMCQCWRKEPEERPTFERLQAFLEDYFTSTEPQYQPGENL	2	NA	FALSE	TRUE	C490* Y514R	5	Y514R	0.278495250935194	0.0159736228068261	-0.445127991501033	0.102146094375594	0.464983112949314	0.029720348584916	-0.925374876155386	0.273927041872514
CPPE*PESLHDLMCQCWRKEPEERPTFEYLQAFLEDYFTSTEPQDQPGENL	2	NA	FALSE	TRUE	C490* Y530D	5	Y530D	0.249575143189494	0.0112420318713721	-0.419659470336708	0.0564038299023477	0.480223538748882	0.0275893045039629	-1.1319819873899	0.36338552637085
CPPE*PESLHDLMCQCWRKEPEERPTFEYLQAFLEDYFTSTEPQYQPGENL	1	NA	FALSE	TRUE	C490*	5	WT	0.280854464327038	0.00889329052833483	-0.416307569583752	0.0365013255629309	0.473908774207333	0.0185227576052528	-1.14284540406709	0.174027226036771
CPPE*PESLHDLMCQCWRKEPEERPTFEYLQAFLEDYFTSTEPQYQWGENL	2	NA	FALSE	TRUE	C490* P532W	5	P532W	0.265544497647274	0.00811149218345385	-0.483096019467203	0.0494159933381322	0.492909345034501	0.0203176089816423	-1.15053676799961	0.168961658143624
CPPE*PESLHDLMCQCWRKEPEERPTFEYLQAFLEDYKTSTEPQYQPGENL	2	NA	FALSE	TRUE	C490* F523K	5	F523K	0.254481280847678	0.00947888431632569	-0.46293894327034	0.0471488626010395	0.448868815265029	0.0194208072508048	-1.0426392214187	0.178993528532656
CPPE*PESLHDLMCQCWRKEPEGRPTFEYLQAFLEDYFTSTEPQYQPGENL	2	NA	FALSE	TRUE	C490* E508G	5	E508G	0.248481367831753	0.0199410686469842	-0.624746148955068	0.212772881291558	0.363216044152961	0.046536258330919	NA	NA
CPPE*PESLHDLQCQCWRKEPEERPTFEYLQAFLEDYFTSTEPQYQPGENL	2	NA	FALSE	TRUE	C490* M498Q	5	M498Q	0.266572089519804	0.0201530862988279	-0.368598716454106	0.0834302098168438	0.497514088861278	0.0393498267983779	-1.63166531506986	0.560785042905512
CPPE*PESLHYLMCQCWRKEPEERPTFEYLQAFLEDYFTSTEPQYQPGENL	2	NA	FALSE	TRUE	C490* D496Y	5	D496Y	0.293099740287988	0.0227953724711145	-0.553472748511793	0.136303431460985	0.436108589532079	0.0417434684902067	-0.972194434820649	0.646971281963008
CPPE*PESPHDLMCQCWRKEPEERPTFEYLQAFLEDYFTSTEPQYQPGENL	2	NA	FALSE	TRUE	C490* L494P	5	L494P	0.272294178449571	0.0138006248319575	-0.588182893691062	0.202700852155454	0.479647540600633	0.0365239244135257	-1.56011855789147	1.43404731470806
CPPEAPESLHDLMCQCWRKEPEERPTFENLQAFLEDYFTSTEPQYQPGENL	2	NA	FALSE	FALSE	C490A Y514N	5	Y514N	-0.0908476031247188	0.0270632534644322	0.00873853620421337	0.0157982037394296	-0.100138175667287	0.0576988869037048	-0.125322858041031	0.210343653728643
CPPEAPESLHDLMCQCWRKEPEERPTFERLQAFLEDYFTSTEPQYQPGENL	2	NA	FALSE	FALSE	C490A Y514R	5	Y514R	-0.157647486345502	0.0352621319787534	-0.00737039278682987	0.0153465309263854	-0.149735619455861	0.0561053819197629	0.075786375182978	0.159021443292229
CPPEAPESLHDLMCQCWRKEPEERPTFEYLQAFLEDYFTSTEPQDQPGENL	2	NA	FALSE	FALSE	C490A Y530D	5	Y530D	-0.184904232110728	0.0346848982083375	0.0276579875107209	0.0156900383951857	-0.100585233625926	0.0498366379373397	0.0588613538259203	0.181472136455361
CPPEAPESLHDLMCQCWRKEPEERPTFEYLQAFLEDYFTSTEPQYQPGENL	1	NA	FALSE	FALSE	C490A	5	WT	-0.143430914319075	0.0242251457900976	0.0142796340937808	0.0187944104350004	-0.0500326673021972	0.0357245296711457	0.0495335717608392	0.140474178294854
CPPEAPESLHDLMCQCWRKEPEERPTFEYLQAFLEDYFTSTEPQYQWGENL	2	NA	FALSE	FALSE	C490A P532W	5	P532W	-0.0809504686583526	0.0180518233967908	0.0043182780707363	0.0151528682289618	-0.0272158891994399	0.0315334795020173	0.222057010906178	0.130414671146614
CPPEAPESLHDLMCQCWRKEPEERPTFEYLQAFLEDYKTSTEPQYQPGENL	2	NA	FALSE	FALSE	C490A F523K	5	F523K	-0.220501382558325	0.0557311809346089	-0.0389237369212232	0.0202194371469546	-0.0858283812452873	0.0568456878071596	0.193114251358049	0.184601974468062
CPPEAPESLHDLMCQCWRKEPEGRPTFEYLQAFLEDYFTSTEPQYQPGENL	2	NA	FALSE	FALSE	C490A E508G	5	E508G	-0.145328858836431	0.0456050339428661	-0.00641195809212051	0.0277056854874814	0.0274107393187443	0.0538807788993695	-0.122727187225993	0.251487832354659
CPPEAPESLHDLQCQCWRKEPEERPTFEYLQAFLEDYFTSTEPQYQPGENL	2	NA	FALSE	FALSE	C490A M498Q	5	M498Q	-0.0145288681997303	0.0168794976783191	0.0334545425157556	0.0252226094440507	0.0898069673544745	0.0471720431988447	0.0969798139963554	0.275469458682059
CPPEAPESLHYLMCQCWRKEPEERPTFEYLQAFLEDYFTSTEPQYQPGENL	2	NA	FALSE	FALSE	C490A D496Y	5	D496Y	-0.0873337906555068	0.0553774188778976	0.0087844287294053	0.0300596386197278	0.0136085707616764	0.0894284638253864	-0.497788436268272	0.716763640995314
CPPEAPESPHDLMCQCWRKEPEERPTFEYLQAFLEDYFTSTEPQYQPGENL	2	NA	FALSE	FALSE	C490A L494P	5	L494P	0.261373603501652	0.0147644105799369	-0.267365421979622	0.0415492095008281	0.402866710492578	0.0307573590351073	-0.428154240621097	0.293234715242374
CPPEC*ESLHDLMCQCWRKEPEERPTFENLQAFLEDYFTSTEPQYQPGENL	2	NA	FALSE	TRUE	P491* Y514N	5	Y514N	0.288168731783296	0.0158044446087635	-0.503904788288636	0.133942832341052	0.478753217054435	0.0231222582157457	-1.08378134077159	0.254562000652332
CPPEC*ESLHDLMCQCWRKEPEERPTFERLQAFLEDYFTSTEPQYQPGENL	2	NA	FALSE	TRUE	P491* Y514R	5	Y514R	0.278436769925331	0.0107815751844211	-0.446604110341689	0.0534938367760006	0.479963493735013	0.0246713734734294	-1.36928224885419	0.344977704203507
CPPEC*ESLHDLMCQCWRKEPEERPTFEYLQAFLEDYFTSTEPQDQPGENL	2	NA	FALSE	TRUE	P491* Y530D	5	Y530D	0.277280012583457	0.00891016594170533	-0.447889116256083	0.0444079617717433	0.486243681307109	0.0192894319470287	-1.18256109708608	0.191264052879966
CPPEC*ESLHDLMCQCWRKEPEERPTFEYLQAFLEDYFTSTEPQYQPGENL	1	NA	FALSE	TRUE	P491*	5	WT	0.264844316196023	0.00843377758722589	-0.432089320585047	0.0359595003204402	0.466544467742442	0.0184949111585704	-1.39050530470522	0.218787745395165
CPPEC*ESLHDLMCQCWRKEPEERPTFEYLQAFLEDYFTSTEPQYQWGENL	2	NA	FALSE	TRUE	P491* P532W	5	P532W	0.262231263452561	0.00967980233871982	-0.314015357448921	0.0427749098924677	0.455488201751042	0.0184733720074747	-1.18259463662956	0.18966813360577
CPPEC*ESLHDLMCQCWRKEPEERPTFEYLQAFLEDYKTSTEPQYQPGENL	2	NA	FALSE	TRUE	P491* F523K	5	F523K	0.274790865061586	0.00885863830620491	-0.43057147317042	0.0465552555007421	0.459248910073547	0.0222503231970048	-1.76831663115563	0.354955809373824
CPPEC*ESLHDLMCQCWRKEPEGRPTFEYLQAFLEDYFTSTEPQYQPGENL	2	NA	FALSE	TRUE	P491* E508G	5	E508G	0.266919680731573	0.011939668886735	-0.418629769729689	0.0698394423334552	0.490223360567923	0.0299219672451998	-1.20450639772799	0.399476610406702
CPPEC*ESLHDLQCQCWRKEPEERPTFEYLQAFLEDYFTSTEPQYQPGENL	2	NA	FALSE	TRUE	P491* M498Q	5	M498Q	0.256478667389687	0.0143212401050841	-0.31989840724775	0.0444846187221155	0.4591223816913	0.0246099225344527	-0.933292420870099	0.187340952747814
CPPEC*ESLHYLMCQCWRKEPEERPTFEYLQAFLEDYFTSTEPQYQPGENL	2	NA	FALSE	TRUE	P491* D496Y	5	D496Y	0.252109052686849	0.0211881025617563	-0.412753426989116	0.122733912454551	0.545693895305621	0.0737373726261085	NA	NA
CPPEC*ESPHDLMCQCWRKEPEERPTFEYLQAFLEDYFTSTEPQYQPGENL	2	NA	FALSE	TRUE	P491* L494P	5	L494P	0.271740193449101	0.0117679159918603	-0.429298147197474	0.0697724497366078	0.449089829046238	0.0309008398579008	-1.82867025614521	0.477952769952891
CPPECAESLHDLMCQCWRKEPEERPTFENLQAFLEDYFTSTEPQYQPGENL	2	NA	FALSE	FALSE	P491A Y514N	5	Y514N	0.00241254862438927	0.0205985262360547	-0.0346935075135128	0.0152101943039758	-0.0182251891650333	0.0373411345372169	0.296468012923326	0.166953786704049
CPPECAESLHDLMCQCWRKEPEERPTFERLQAFLEDYFTSTEPQYQPGENL	2	NA	FALSE	FALSE	P491A Y514R	5	Y514R	-0.0465712151974752	0.0210463412172945	0.0238759503827327	0.0146214051897126	-0.0120735933971822	0.0353212952830729	0.304239693278733	0.172452873929799
CPPECAESLHDLMCQCWRKEPEERPTFEYLQAFLEDYFTSTEPQDQPGENL	2	NA	FALSE	FALSE	P491A Y530D	5	Y530D	-0.119233489154778	0.0231058402336036	5.71774477764234e-05	0.0150702348620177	-0.0391671874643132	0.0337614262779177	0.0444954603273856	0.141171121259339
CPPECAESLHDLMCQCWRKEPEERPTFEYLQAFLEDYFTSTEPQYQPGENL	1	NA	FALSE	FALSE	P491A	5	WT	-0.0192162770098878	0.0133801551920292	0.0307307507854774	0.0118005766386929	0.0462455494131163	0.0269938862424971	0.0318338822520829	0.127616212783041
CPPECAESLHDLMCQCWRKEPEERPTFEYLQAFLEDYFTSTEPQYQWGENL	2	NA	FALSE	FALSE	P491A P532W	5	P532W	-0.0754883260186473	0.0179536091362571	-0.00788010679701886	0.0138785166814344	0.13167222035533	0.0262985054858672	0.0293235722773605	0.118844874591482
CPPECAESLHDLMCQCWRKEPEERPTFEYLQAFLEDYKTSTEPQYQPGENL	2	NA	FALSE	FALSE	P491A F523K	5	F523K	-0.188350975980047	0.0307092611190615	-0.0358510309581821	0.0168494835181025	-0.00154360969642929	0.0358910200981476	0.480763411669086	0.164168568615684
CPPECAESLHDLMCQCWRKEPEGRPTFEYLQAFLEDYFTSTEPQYQPGENL	2	NA	FALSE	FALSE	P491A E508G	5	E508G	-0.0534114873087619	0.028216403671735	0.00774381105272749	0.0273775858387494	-0.0280751084992098	0.0417479629294626	0.0292335800019086	0.167451542826145
CPPECAESLHDLQCQCWRKEPEERPTFEYLQAFLEDYFTSTEPQYQPGENL	2	NA	FALSE	FALSE	P491A M498Q	5	M498Q	0.0890592555916648	0.0168457029426771	-0.0248277676885399	0.0181952984562678	0.19021914963629	0.0322833434659711	0.334241162619662	0.143260872597193
CPPECAESLHYLMCQCWRKEPEERPTFEYLQAFLEDYFTSTEPQYQPGENL	2	NA	FALSE	FALSE	P491A D496Y	5	D496Y	-0.0701319374092574	0.0845204641596725	NA	NA	-0.0723293934905949	0.0885091249249901	-0.492698265702475	0.337434047982579
CPPECAESPHDLMCQCWRKEPEERPTFEYLQAFLEDYFTSTEPQYQPGENL	2	NA	FALSE	FALSE	P491A L494P	5	L494P	0.275215505878486	0.0124348178788041	-0.309009589224353	0.0362699385969413	0.434437156745562	0.0264855894171703	-0.542544569244116	0.234548106003246
CPPECCESLHDLMCQCWRKEPEERPTFENLQAFLEDYFTSTEPQYQPGENL	2	NA	FALSE	FALSE	P491C Y514N	5	Y514N	-0.11228271890671	0.0319196329627441	-0.046012605395095	0.0188855967350642	-0.018360144502836	0.0479825939037141	-0.224874615797887	0.157255263918384
CPPECCESLHDLMCQCWRKEPEERPTFERLQAFLEDYFTSTEPQYQPGENL	2	NA	FALSE	FALSE	P491C Y514R	5	Y514R	-0.114865762775201	0.0271821095993256	0.00175911290097138	0.0196825441152036	-0.0496778610191157	0.04060479102942	0.31756060673761	0.198628154964535
CPPECCESLHDLMCQCWRKEPEERPTFEYLQAFLEDYFTSTEPQDQPGENL	2	NA	FALSE	FALSE	P491C Y530D	5	Y530D	-0.19530266601961	0.0288159012437255	0.0184158630781602	0.018607121826858	0.107307146147118	0.030695608491887	-0.0495262837937771	0.17864591235883
CPPECCESLHDLMCQCWRKEPEERPTFEYLQAFLEDYFTSTEPQYQPGENL	1	NA	FALSE	FALSE	P491C	5	WT	-0.0714097550775338	0.0164125348109572	0.0072966996937568	0.01344418298301	0.0296792437048267	0.0287862005864023	-0.0173412836911466	0.123413068007461
CPPECCESLHDLMCQCWRKEPEERPTFEYLQAFLEDYFTSTEPQYQWGENL	2	NA	FALSE	FALSE	P491C P532W	5	P532W	-0.0473896383144013	0.0157182550128003	-0.0011161639468962	0.0114944760651693	0.0812317040924364	0.0275336548502929	-0.114572923425703	0.121306117276497
CPPECCESLHDLMCQCWRKEPEERPTFEYLQAFLEDYKTSTEPQYQPGENL	2	NA	FALSE	FALSE	P491C F523K	5	F523K	-0.122059919449048	0.0360393500223778	-0.011680370455147	0.0140080655779124	-0.0642378514499724	0.0480709993679366	-0.0236964383725196	0.255116704633378
CPPECCESLHDLMCQCWRKEPEGRPTFEYLQAFLEDYFTSTEPQYQPGENL	2	NA	FALSE	FALSE	P491C E508G	5	E508G	-0.0503201463957945	0.0202372675855913	0.026436086918045	0.034116934884811	0.129732995767703	0.0330914172577157	0.137316482272749	0.125512223425294
CPPECCESLHDLQCQCWRKEPEERPTFEYLQAFLEDYFTSTEPQYQPGENL	2	NA	FALSE	FALSE	P491C M498Q	5	M498Q	0.109000049460144	0.0152226235421838	-0.0585050342345653	0.0262379325297712	0.231538421060672	0.02588809166638	0.172635927782289	0.12031137276625
CPPECCESLHYLMCQCWRKEPEERPTFEYLQAFLEDYFTSTEPQYQPGENL	2	NA	FALSE	FALSE	P491C D496Y	5	D496Y	-0.199425961268191	0.0804285649027447	0.115913515045479	0.0696434618992487	0.0600114249559042	0.0779128174947727	-0.620903999359566	0.493416468904651
CPPECCESPHDLMCQCWRKEPEERPTFEYLQAFLEDYFTSTEPQYQPGENL	2	NA	FALSE	FALSE	P491C L494P	5	L494P	0.253831372436589	0.0130286607507226	-0.348452130843032	0.0512417618077978	0.444215703498764	0.0262655231231344	-0.846043215890938	0.180874997203838
CPPECDESLHDLMCQCWRKEPEERPTFENLQAFLEDYFTSTEPQYQPGENL	2	NA	FALSE	FALSE	P491D Y514N	5	Y514N	-0.0754271413350437	0.0328220387781846	0.0398883339875171	0.0179242126219347	0.112317173172078	0.0485803539901386	-0.362137340479043	0.255148150178575
CPPECDESLHDLMCQCWRKEPEERPTFERLQAFLEDYFTSTEPQYQPGENL	2	NA	FALSE	FALSE	P491D Y514R	5	Y514R	-0.0302801814536049	0.0206023315194392	-0.000347851193620416	0.0188633037672426	-0.0561855246217499	0.0519927516754199	-0.227693867252134	0.158956529853526
CPPECDESLHDLMCQCWRKEPEERPTFEYLQAFLEDYFTSTEPQDQPGENL	2	NA	FALSE	FALSE	P491D Y530D	5	Y530D	-0.180538645202098	0.0396899685793907	-0.00567216489739672	0.0185192950491656	-0.00450697260339189	0.0491241505819284	-0.087559820510585	0.254108370733165
CPPECDESLHDLMCQCWRKEPEERPTFEYLQAFLEDYFTSTEPQYQPGENL	1	NA	FALSE	FALSE	P491D	5	WT	-0.0154691062299928	0.0181421308557996	0.016126407476293	0.0160661743300091	0.0407214278141021	0.0447818669700143	0.255731536719575	0.211127752583471
CPPECDESLHDLMCQCWRKEPEERPTFEYLQAFLEDYFTSTEPQYQWGENL	2	NA	FALSE	FALSE	P491D P532W	5	P532W	-0.00032445029701789	0.0164429228223519	0.0247209664192987	0.0175654561575895	0.0512658103728516	0.0360496591042386	-0.283117447407036	0.166681765220772
CPPECDESLHDLMCQCWRKEPEERPTFEYLQAFLEDYKTSTEPQYQPGENL	2	NA	FALSE	FALSE	P491D F523K	5	F523K	-0.142450559405328	0.0525188080748712	-0.0606638389341383	0.0381718022180116	-0.0168945081196143	0.0719534184677908	-0.26123295379643	0.388967102067337
CPPECDESLHDLMCQCWRKEPEGRPTFEYLQAFLEDYFTSTEPQYQPGENL	2	NA	FALSE	FALSE	P491D E508G	5	E508G	-0.0524055851415734	0.0234640559095621	0.0117765177118152	0.0192908944715063	-0.00387581848675245	0.0396644923260131	-0.196833381015543	0.209464075414868
CPPECDESLHDLQCQCWRKEPEERPTFEYLQAFLEDYFTSTEPQYQPGENL	2	NA	FALSE	FALSE	P491D M498Q	5	M498Q	0.0785071758997448	0.0141094996021187	-0.0222016621748642	0.0158307826218393	0.163756804775895	0.0407366366257337	0.201373252947762	0.210115311976361
CPPECDESLHYLMCQCWRKEPEERPTFEYLQAFLEDYFTSTEPQYQPGENL	2	NA	FALSE	FALSE	P491D D496Y	5	D496Y	NA	NA	-0.0864457196531366	0.0769465017250679	-0.0239795622117584	0.11681939808998	1.74397438020978	2.59142467708094
CPPECDESPHDLMCQCWRKEPEERPTFEYLQAFLEDYFTSTEPQYQPGENL	2	NA	FALSE	FALSE	P491D L494P	5	L494P	0.260351824864209	0.0170190094458885	-0.371642280518766	0.100286662873825	0.427137891340275	0.0314993002585552	-0.636664357916756	0.186639240337916
CPPECEESLHDLMCQCWRKEPEERPTFENLQAFLEDYFTSTEPQYQPGENL	2	NA	FALSE	FALSE	P491E Y514N	5	Y514N	-0.0424950755288353	0.0278485091032387	-0.0182319756833112	0.0254461333508143	0.0483121761976106	0.0416694865192952	-0.54794877860141	0.362700903430614
CPPECEESLHDLMCQCWRKEPEERPTFERLQAFLEDYFTSTEPQYQPGENL	2	NA	FALSE	FALSE	P491E Y514R	5	Y514R	-0.0584814020475522	0.0278711773889147	-0.0128465037495841	0.0198623549003841	0.00727304231128821	0.0427177779129694	-0.603326135903271	0.271493767083807
CPPECEESLHDLMCQCWRKEPEERPTFEYLQAFLEDYFTSTEPQDQPGENL	2	NA	FALSE	FALSE	P491E Y530D	5	Y530D	-0.098245787139082	0.0239503451072369	-0.011976433969826	0.0212246113532606	0.0406029910469374	0.0376995343374691	-0.049852052477988	0.208902379693234
CPPECEESLHDLMCQCWRKEPEERPTFEYLQAFLEDYFTSTEPQYQPGENL	1	NA	FALSE	FALSE	P491E	5	WT	0.050732752690974	0.0132505051326767	0.0122381074939018	0.0175976820469574	0.03666305938847	0.037146876915893	0.0306342934517379	0.166631584170887
CPPECEESLHDLMCQCWRKEPEERPTFEYLQAFLEDYFTSTEPQYQWGENL	2	NA	FALSE	FALSE	P491E P532W	5	P532W	0.0437776414812496	0.0113208824371491	0.0178033126998449	0.0116592682016202	0.0184910599178886	0.0353929777044958	0.0929485659240795	0.133556549547182
CPPECEESLHDLMCQCWRKEPEERPTFEYLQAFLEDYKTSTEPQYQPGENL	2	NA	FALSE	FALSE	P491E F523K	5	F523K	0.0185020323948537	0.021675106106369	0.0166075418411675	0.0287775178925382	0.00534960328596285	0.0504585295088651	-0.0593448674389378	0.27975065675099
CPPECEESLHDLMCQCWRKEPEGRPTFEYLQAFLEDYFTSTEPQYQPGENL	2	NA	FALSE	FALSE	P491E E508G	5	E508G	-0.0170232263548219	0.0287728508832144	0.0100991173228394	0.0182802722753992	-0.0250852800510839	0.0497716529753553	-0.272724599663681	0.269148891192968
CPPECEESLHDLQCQCWRKEPEERPTFEYLQAFLEDYFTSTEPQYQPGENL	2	NA	FALSE	FALSE	P491E M498Q	5	M498Q	0.0826840695567201	0.0184050432321089	-0.0336173345759418	0.0220446861626875	0.154938184746863	0.0413365840939507	-0.0791666970159674	0.188890620420771
CPPECEESLHYLMCQCWRKEPEERPTFEYLQAFLEDYFTSTEPQYQPGENL	2	NA	FALSE	FALSE	P491E D496Y	5	D496Y	-0.113728929876614	0.118742714874023	-0.0317412869027838	0.0799272818895871	0.219561691715579	0.117212168097645	-0.452903451432678	0.42777956838681
CPPECEESPHDLMCQCWRKEPEERPTFEYLQAFLEDYFTSTEPQYQPGENL	2	NA	FALSE	FALSE	P491E L494P	5	L494P	0.271393456266064	0.0138637234959324	-0.298088715098013	0.037272014619539	0.468384998111588	0.0282211137977975	-0.60498775539763	0.404142160347875
CPPECFESLHDLMCQCWRKEPEERPTFENLQAFLEDYFTSTEPQYQPGENL	2	NA	FALSE	FALSE	P491F Y514N	5	Y514N	-0.028797882408051	0.0205959146904555	-0.00738097719784695	0.0141019897508205	0.111914251682	0.0477052387604155	0.232647793238305	0.188039701284664
CPPECFESLHDLMCQCWRKEPEERPTFERLQAFLEDYFTSTEPQYQPGENL	2	NA	FALSE	FALSE	P491F Y514R	5	Y514R	-0.0301456504621893	0.0175855521627987	-0.0222961208552575	0.013496722487646	0.156228194160335	0.0330513516989855	0.335482092483524	0.184118985932711
CPPECFESLHDLMCQCWRKEPEERPTFEYLQAFLEDYFTSTEPQDQPGENL	2	NA	FALSE	FALSE	P491F Y530D	5	Y530D	-0.17019612118697	0.0230997405658602	-0.000601279174366242	0.0133166717579376	0.105670831066622	0.0281775268301799	0.500741720086741	0.114651670139296
CPPECFESLHDLMCQCWRKEPEERPTFEYLQAFLEDYFTSTEPQYQPGENL	1	NA	FALSE	FALSE	P491F	5	WT	-0.0495387842081661	0.0141352618742721	0.00443247324439642	0.0124981434540601	0.113507745691811	0.0248620590249695	-0.150117237688662	0.108174918933901
CPPECFESLHDLMCQCWRKEPEERPTFEYLQAFLEDYFTSTEPQYQWGENL	2	NA	FALSE	FALSE	P491F P532W	5	P532W	-0.0756652954207996	0.0173378705473044	0.0127668221749533	0.0137422681766047	0.168300797486068	0.0247802405093842	0.110967170014654	0.125682057969079
CPPECFESLHDLMCQCWRKEPEERPTFEYLQAFLEDYKTSTEPQYQPGENL	2	NA	FALSE	FALSE	P491F F523K	5	F523K	-0.113749759515781	0.0211149370862268	-0.0113289389137423	0.0141196184757505	0.134888428000443	0.024554644030925	0.244496693071218	0.131235495444566
CPPECFESLHDLMCQCWRKEPEGRPTFEYLQAFLEDYFTSTEPQYQPGENL	2	NA	FALSE	FALSE	P491F E508G	5	E508G	-0.134697766891047	0.0277543971385798	-0.0038554016727483	0.0172211172946364	0.108430247885209	0.0397688073983541	-0.0347760128740588	0.17941165001213
CPPECFESLHDLQCQCWRKEPEERPTFEYLQAFLEDYFTSTEPQYQPGENL	2	NA	FALSE	FALSE	P491F M498Q	5	M498Q	0.185052780666526	0.00987862397788663	-0.0560473016399078	0.0130565696179133	0.302623616252184	0.0236217662704976	0.212314339464697	0.127868187346803
CPPECFESLHYLMCQCWRKEPEERPTFEYLQAFLEDYFTSTEPQYQPGENL	2	NA	FALSE	FALSE	P491F D496Y	5	D496Y	-0.0812083020282441	0.0743278289752624	0.12064412591458	0.0924846597190056	0.205445750765386	0.058917042685767	0.055670254285035	0.268703077072353
CPPECFESPHDLMCQCWRKEPEERPTFEYLQAFLEDYFTSTEPQYQPGENL	2	NA	FALSE	FALSE	P491F L494P	5	L494P	0.260313470505678	0.0139002368994417	-0.280710824981071	0.0646048233362355	0.419345819028167	0.0311900596487355	-1.06771307503734	0.330603329135326
CPPECGESLHDLMCQCWRKEPEERPTFENLQAFLEDYFTSTEPQYQPGENL	2	NA	FALSE	FALSE	P491G Y514N	5	Y514N	-0.0527403274735041	0.017117892097137	-0.0168911164895182	0.0136689700842442	0.0880113707682259	0.0268400304738938	0.473186650008625	0.134237883636181
CPPECGESLHDLMCQCWRKEPEERPTFERLQAFLEDYFTSTEPQYQPGENL	2	NA	FALSE	FALSE	P491G Y514R	5	Y514R	-0.0347715854579101	0.0159755576839703	-0.0224620493601741	0.0129304552050758	0.0458951437712873	0.0309788875363618	0.19273177624129	0.116652802132776
CPPECGESLHDLMCQCWRKEPEERPTFEYLQAFLEDYFTSTEPQDQPGENL	2	NA	FALSE	FALSE	P491G Y530D	5	Y530D	-0.106880950501964	0.0146370898834934	0.0190553274131651	0.00958681260722127	0.126436328064144	0.0203779254909796	0.284963310370805	0.1051044194325
CPPECGESLHDLMCQCWRKEPEERPTFEYLQAFLEDYFTSTEPQYQPGENL	1	NA	FALSE	FALSE	P491G	5	WT	0.0123429827904979	0.00913255236125047	0.0140094244161861	0.0079305143925915	0.0780604853508786	0.0196636306097493	0.189850014865592	0.0994979521652417
CPPECGESLHDLMCQCWRKEPEERPTFEYLQAFLEDYFTSTEPQYQWGENL	2	NA	FALSE	FALSE	P491G P532W	5	P532W	-0.00167498677407192	0.00937165145589121	-0.0115371626751515	0.00828212790507907	0.0911381514319125	0.0177429918667111	0.0835191702955295	0.0929290579009084
CPPECGESLHDLMCQCWRKEPEERPTFEYLQAFLEDYKTSTEPQYQPGENL	2	NA	FALSE	FALSE	P491G F523K	5	F523K	-0.148323347771537	0.0182184836998226	-0.0141760935155302	0.0126420603435877	0.0935332985295584	0.0241971248163692	0.307375859061546	0.108052929090454
CPPECGESLHDLMCQCWRKEPEGRPTFEYLQAFLEDYFTSTEPQYQPGENL	2	NA	FALSE	FALSE	P491G E508G	5	E508G	-0.043360524539194	0.0169382709181999	0.00207000925570224	0.0153195861249009	0.0409195840220458	0.0300248830067842	-0.0163107754687194	0.141356213421699
CPPECGESLHDLQCQCWRKEPEERPTFEYLQAFLEDYFTSTEPQYQPGENL	2	NA	FALSE	FALSE	P491G M498Q	5	M498Q	0.176403062868535	0.0117406540891585	-0.113082927516657	0.0170579115990424	0.338517906435638	0.021538794308608	0.0461190576265147	0.109313888878258
CPPECGESLHYLMCQCWRKEPEERPTFEYLQAFLEDYFTSTEPQYQPGENL	2	NA	FALSE	FALSE	P491G D496Y	5	D496Y	-0.116918538290965	0.0521538903906761	0.0456129915766167	0.0300529457903715	0.186928186681177	0.0476018155794593	-0.0844390781232108	0.293382951161691
CPPECGESPHDLMCQCWRKEPEERPTFEYLQAFLEDYFTSTEPQYQPGENL	2	NA	FALSE	FALSE	P491G L494P	5	L494P	0.276784335591745	0.0112568022459291	-0.313723252338731	0.0289719824559137	0.452333995668228	0.024992943354465	-0.953317662608744	0.167057564209922
CPPECHESLHDLMCQCWRKEPEERPTFENLQAFLEDYFTSTEPQYQPGENL	2	NA	FALSE	FALSE	P491H Y514N	5	Y514N	0.00940833286764912	0.0238465665671362	-0.0129889442278387	0.0409308687009361	-0.121894708875949	0.0620339389253368	-0.178053844045352	0.263983482532971
CPPECHESLHDLMCQCWRKEPEERPTFERLQAFLEDYFTSTEPQYQPGENL	2	NA	FALSE	FALSE	P491H Y514R	5	Y514R	-0.0430323936555798	0.0291545054364691	-0.0346611912809503	0.0193425428675221	-0.0263581568992848	0.0433318679599588	0.335599882741173	0.209472622731477
CPPECHESLHDLMCQCWRKEPEERPTFEYLQAFLEDYFTSTEPQDQPGENL	2	NA	FALSE	FALSE	P491H Y530D	5	Y530D	-0.186517519575461	0.0387373592946796	0.00307458846252712	0.0158724956263745	-0.0523432107678959	0.0533054453683149	0.132416589482739	0.220577830388856
CPPECHESLHDLMCQCWRKEPEERPTFEYLQAFLEDYFTSTEPQYQPGENL	1	NA	FALSE	FALSE	P491H	5	WT	-0.0493685048618872	0.0258398144434922	0.00986047146035278	0.0159455178357745	0.055502418711675	0.0387782088111986	-0.198436833025773	0.166349160403028
CPPECHESLHDLMCQCWRKEPEERPTFEYLQAFLEDYFTSTEPQYQWGENL	2	NA	FALSE	FALSE	P491H P532W	5	P532W	-0.0449580248910538	0.0180289325867927	0.00162467749065341	0.0151521930539177	0.0468732301447587	0.0308026038908832	-0.00764335537072294	0.158829738591348
CPPECHESLHDLMCQCWRKEPEERPTFEYLQAFLEDYKTSTEPQYQPGENL	2	NA	FALSE	FALSE	P491H F523K	5	F523K	-0.134916218406933	0.0413955463182087	0.00366256614390521	0.0190006084771534	0.0648994365332883	0.0458168428971984	-0.0268179644712332	0.167041470570072
CPPECHESLHDLMCQCWRKEPEGRPTFEYLQAFLEDYFTSTEPQYQPGENL	2	NA	FALSE	FALSE	P491H E508G	5	E508G	-0.143269935206903	0.0437096481308232	0.0515256384632709	0.0260956451654656	-0.0386278203153694	0.0537614333443086	0.135140265119537	0.207292264841582
CPPECHESLHDLQCQCWRKEPEERPTFEYLQAFLEDYFTSTEPQYQPGENL	2	NA	FALSE	FALSE	P491H M498Q	5	M498Q	0.142379271565196	0.0179522835555774	-0.0527397539454183	0.0294238896823523	0.297275668981965	0.0394753369666036	0.0453219467417225	0.17587201225417
CPPECHESLHYLMCQCWRKEPEERPTFEYLQAFLEDYFTSTEPQYQPGENL	2	NA	FALSE	FALSE	P491H D496Y	5	D496Y	-0.0698286136596366	0.103189773177086	NA	NA	-0.0335463812569027	0.166186613734889	NA	NA
CPPECHESPHDLMCQCWRKEPEERPTFEYLQAFLEDYFTSTEPQYQPGENL	2	NA	FALSE	FALSE	P491H L494P	5	L494P	0.277565258919402	0.0156703269137686	-0.397756121835081	0.0593063578815134	0.46411362321916	0.0376292690998481	-1.12223596774703	0.561465359515532
CPPECIESLHDLMCQCWRKEPEERPTFENLQAFLEDYFTSTEPQYQPGENL	2	NA	FALSE	FALSE	P491I Y514N	5	Y514N	-0.0934900150352709	0.03104684974219	-0.0307241829325719	0.0197546236685567	0.0306656045021034	0.0507287128979453	0.242059907599393	0.18759160312526
CPPECIESLHDLMCQCWRKEPEERPTFERLQAFLEDYFTSTEPQYQPGENL	2	NA	FALSE	FALSE	P491I Y514R	5	Y514R	-0.0474189871033184	0.0201403429183022	-0.00441145074177671	0.0160459327678392	0.0948126715500997	0.0383415730610173	0.315143558553956	0.162477118369311
CPPECIESLHDLMCQCWRKEPEERPTFEYLQAFLEDYFTSTEPQDQPGENL	2	NA	FALSE	FALSE	P491I Y530D	5	Y530D	-0.190307843496927	0.0325917712701566	0.00552928316434912	0.0139711227919596	0.0421984541433214	0.0354961658211381	0.609904911328247	0.132906239888872
CPPECIESLHDLMCQCWRKEPEERPTFEYLQAFLEDYFTSTEPQYQPGENL	1	NA	FALSE	FALSE	P491I	5	WT	-0.0942266035480876	0.0166059384115258	-0.0176634443935591	0.0126515185437548	0.100855344437981	0.0285055759068319	-0.150765935728866	0.13026359182736
CPPECIESLHDLMCQCWRKEPEERPTFEYLQAFLEDYFTSTEPQYQWGENL	2	NA	FALSE	FALSE	P491I P532W	5	P532W	-0.0420171214234265	0.0172462661286654	-0.00979097524591857	0.0159053288994635	0.0799530976642863	0.0261565381502395	0.221946790698926	0.132627487270682
CPPECIESLHDLMCQCWRKEPEERPTFEYLQAFLEDYKTSTEPQYQPGENL	2	NA	FALSE	FALSE	P491I F523K	5	F523K	-0.151414350699486	0.027301147343512	-0.00949385946781557	0.0150966273399061	0.0840509661483123	0.0295427183583441	0.273033982566514	0.120119763545684
CPPECIESLHDLMCQCWRKEPEGRPTFEYLQAFLEDYFTSTEPQYQPGENL	2	NA	FALSE	FALSE	P491I E508G	5	E508G	-0.106744407266167	0.0269882195407926	-0.0367886140136794	0.014996204407341	0.115595430019207	0.039697954549629	-0.379461169100175	0.251319043124489
CPPECIESLHDLQCQCWRKEPEERPTFEYLQAFLEDYFTSTEPQYQPGENL	2	NA	FALSE	FALSE	P491I M498Q	5	M498Q	0.161865585124734	0.0147724112117291	-0.0618526228675314	0.0175139313871331	0.381644249234267	0.0342675018136802	-0.242482448084818	0.309687305515323
CPPECIESLHYLMCQCWRKEPEERPTFEYLQAFLEDYFTSTEPQYQPGENL	2	NA	FALSE	FALSE	P491I D496Y	5	D496Y	0.0950732081922684	0.0569928867260579	-0.00986931936613102	0.0448456951083032	0.0629922657601384	0.0972597294639047	-0.179229011366188	0.335704218240028
CPPECIESPHDLMCQCWRKEPEERPTFEYLQAFLEDYFTSTEPQYQPGENL	2	NA	FALSE	FALSE	P491I L494P	5	L494P	0.25917224651892	0.0172386764162742	-0.354471826868869	0.0487088433432914	0.423145362677838	0.0268203339698208	-0.818764499229401	0.202082422123445
CPPECKESLHDLMCQCWRKEPEERPTFENLQAFLEDYFTSTEPQYQPGENL	2	NA	FALSE	FALSE	P491K Y514N	5	Y514N	-0.0814977665078409	0.0351391369467334	-0.0258230537145603	0.0200614682177028	0.0969276298291943	0.0428702948716202	-0.127169488986582	0.48789781137989
CPPECKESLHDLMCQCWRKEPEERPTFERLQAFLEDYFTSTEPQYQPGENL	2	NA	FALSE	FALSE	P491K Y514R	5	Y514R	-0.139378141426046	0.0322780014474087	0.0081530299544003	0.0167112933355188	0.061654439713348	0.0411000081468899	-0.114614057281241	0.193426934515812
CPPECKESLHDLMCQCWRKEPEERPTFEYLQAFLEDYFTSTEPQDQPGENL	2	NA	FALSE	FALSE	P491K Y530D	5	Y530D	-0.196079246880527	0.0295408592045549	0.00610521782900834	0.0144268651381825	0.0167813809034461	0.0341891057774584	0.46328787986385	0.150135537680576
CPPECKESLHDLMCQCWRKEPEERPTFEYLQAFLEDYFTSTEPQYQPGENL	1	NA	FALSE	FALSE	P491K	5	WT	-0.111091713890679	0.023703296203117	-0.00224516793105594	0.015185844197167	0.0573067811627768	0.0293371181295249	0.213602190595396	0.110605001833394
CPPECKESLHDLMCQCWRKEPEERPTFEYLQAFLEDYFTSTEPQYQWGENL	2	NA	FALSE	FALSE	P491K P532W	5	P532W	-0.0933925667838123	0.0192390983651863	-0.0175380142693648	0.0157545822178941	0.0665920528415198	0.0286077025618742	0.357760220800822	0.11180181734348
CPPECKESLHDLMCQCWRKEPEERPTFEYLQAFLEDYKTSTEPQYQPGENL	2	NA	FALSE	FALSE	P491K F523K	5	F523K	-0.197834646486566	0.0341543271730609	-0.0386995594710333	0.0198621182977549	0.0839806203146955	0.0316984612845519	0.478967549140113	0.133183695916405
CPPECKESLHDLMCQCWRKEPEGRPTFEYLQAFLEDYFTSTEPQYQPGENL	2	NA	FALSE	FALSE	P491K E508G	5	E508G	-0.13622052485214	0.0348050165200122	0.0146426811859267	0.0217461060449853	0.13333347040784	0.0368076046010486	0.349159706603805	0.143561040510198
CPPECKESLHDLQCQCWRKEPEERPTFEYLQAFLEDYFTSTEPQYQPGENL	2	NA	FALSE	FALSE	P491K M498Q	5	M498Q	0.170510819425274	0.0163055826477394	-0.0977185019698622	0.0188747714071246	0.332142859698519	0.0259352829817605	0.323224927529801	0.142880873492193
CPPECKESLHYLMCQCWRKEPEERPTFEYLQAFLEDYFTSTEPQYQPGENL	2	NA	FALSE	FALSE	P491K D496Y	5	D496Y	0.139033604659526	0.0847458109465616	0.0280906339107922	0.0385058702297827	0.0246705535053373	0.123596519480076	0.841501425681534	0.586447993418264
CPPECKESPHDLMCQCWRKEPEERPTFEYLQAFLEDYFTSTEPQYQPGENL	2	NA	FALSE	FALSE	P491K L494P	5	L494P	0.253659007044276	0.0131166636249105	-0.339863140588908	0.0458175058617515	0.437013685576938	0.0249896739338729	-0.618993515574214	0.160695462488905
CPPECLESLHDLMCQCWRKEPEERPTFENLQAFLEDYFTSTEPQYQPGENL	2	NA	FALSE	FALSE	P491L Y514N	5	Y514N	-0.0750083091401467	0.0181041478961267	-0.0445426267496201	0.0138906870837828	-0.0152319432091116	0.030633253789388	0.0512866258037559	0.141104027856109
CPPECLESLHDLMCQCWRKEPEERPTFERLQAFLEDYFTSTEPQYQPGENL	2	NA	FALSE	FALSE	P491L Y514R	5	Y514R	-0.0425271856980344	0.0156149040166307	-0.0576461298097694	0.0148969412981618	0.0479497701367142	0.0254191693388789	0.292186655281274	0.102928198146391
CPPECLESLHDLMCQCWRKEPEERPTFEYLQAFLEDYFTSTEPQDQPGENL	2	NA	FALSE	FALSE	P491L Y530D	5	Y530D	-0.18561090983175	0.0221338561443879	-0.00617983595515188	0.013530528310121	0.0916531476190034	0.0239653213423696	0.264035933585692	0.105921004071443
CPPECLESLHDLMCQCWRKEPEERPTFEYLQAFLEDYFTSTEPQYQPGENL	1	NA	FALSE	FALSE	P491L	5	WT	-0.133457950956132	0.0161582304391334	0.0285508616163328	0.0107952978975988	0.0496805887570424	0.0202420229013621	0.0654916762287589	0.0991646340357461
CPPECLESLHDLMCQCWRKEPEERPTFEYLQAFLEDYFTSTEPQYQWGENL	2	NA	FALSE	FALSE	P491L P532W	5	P532W	-0.141953922300359	0.0167804056299616	0.00925293753246654	0.00936764616633343	0.0588307969246528	0.0200477496290143	0.0653573824085624	0.108989809818701
CPPECLESLHDLMCQCWRKEPEERPTFEYLQAFLEDYKTSTEPQYQPGENL	2	NA	FALSE	FALSE	P491L F523K	5	F523K	-0.149164907915762	0.0173610517422085	0.00179006603350235	0.0117113442283975	0.0310494829469872	0.026200962178563	0.427094571135157	0.133178368743658
CPPECLESLHDLMCQCWRKEPEGRPTFEYLQAFLEDYFTSTEPQYQPGENL	2	NA	FALSE	FALSE	P491L E508G	5	E508G	-0.157065741185005	0.025673724743755	0.0131432600791736	0.0163447181257917	0.0602254279051662	0.028637982602413	0.363617884099488	0.131766914276084
CPPECLESLHDLQCQCWRKEPEERPTFEYLQAFLEDYFTSTEPQYQPGENL	2	NA	FALSE	FALSE	P491L M498Q	5	M498Q	0.116674587657515	0.0114625541717849	-0.0435768503092239	0.0114924386168927	0.268844170126587	0.0222326699538627	0.418727548721297	0.140082848243833
CPPECLESLHYLMCQCWRKEPEERPTFEYLQAFLEDYFTSTEPQYQPGENL	2	NA	FALSE	FALSE	P491L D496Y	5	D496Y	-0.139432022799435	0.0498270856642943	0.0125211351592252	0.0255419108350149	0.122463163914482	0.0553283134452541	0.349374414484248	0.29048388915318
CPPECLESPHDLMCQCWRKEPEERPTFEYLQAFLEDYFTSTEPQYQPGENL	2	NA	FALSE	FALSE	P491L L494P	5	L494P	0.27066844543579	0.00946954871887656	-0.30119814946853	0.0267565304605814	0.475639128219853	0.0218136465296224	0.0315297282851803	0.132590533804552
CPPECMESLHDLMCQCWRKEPEERPTFENLQAFLEDYFTSTEPQYQPGENL	2	NA	FALSE	FALSE	P491M Y514N	5	Y514N	-0.0873586501686981	0.0302219145036142	0.0337965681730604	0.0237936702966894	0.0433677225693051	0.0530824424770541	0.0403594541324127	0.315456326727352
CPPECMESLHDLMCQCWRKEPEERPTFERLQAFLEDYFTSTEPQYQPGENL	2	NA	FALSE	FALSE	P491M Y514R	5	Y514R	-0.0514872543886077	0.0249786946982072	-0.00537901925327368	0.0131186799838002	0.0915791368544048	0.0357350251754066	0.151100902072722	0.181721603040566
CPPECMESLHDLMCQCWRKEPEERPTFEYLQAFLEDYFTSTEPQDQPGENL	2	NA	FALSE	FALSE	P491M Y530D	5	Y530D	-0.173564867813572	0.029885210422794	0.00498848022793357	0.0150399478246623	0.116960336536597	0.0256810899286993	0.299081270036532	0.122023242119962
CPPECMESLHDLMCQCWRKEPEERPTFEYLQAFLEDYFTSTEPQYQPGENL	1	NA	FALSE	FALSE	P491M	5	WT	-0.0549635133573567	0.0169297297304507	-0.0141677852113999	0.016847499918734	0.105155081519209	0.0270498916336144	0.241760454714108	0.128736787406805
CPPECMESLHDLMCQCWRKEPEERPTFEYLQAFLEDYFTSTEPQYQWGENL	2	NA	FALSE	FALSE	P491M P532W	5	P532W	-0.0444011876640333	0.0152715021507813	-0.0108121727259601	0.0173946801444136	0.209911446747149	0.0267349053929126	-0.0172460067110549	0.146189572727519
CPPECMESLHDLMCQCWRKEPEERPTFEYLQAFLEDYKTSTEPQYQPGENL	2	NA	FALSE	FALSE	P491M F523K	5	F523K	-0.177734348303647	0.0314402661921359	-0.012426879804388	0.0192975765492874	0.100084969139944	0.0330268508766995	0.366434455654602	0.138698779794743
CPPECMESLHDLMCQCWRKEPEGRPTFEYLQAFLEDYFTSTEPQYQPGENL	2	NA	FALSE	FALSE	P491M E508G	5	E508G	-0.0831396019785874	0.0302653641376013	-0.00261733406189379	0.0296423338604145	0.1272851293208	0.0339739719567086	0.0181410451318665	0.173993692230617
CPPECMESLHDLQCQCWRKEPEERPTFEYLQAFLEDYFTSTEPQYQPGENL	2	NA	FALSE	FALSE	P491M M498Q	5	M498Q	0.152031805268413	0.0142401329615802	-0.0393763734646847	0.0170102903522232	0.272510218516182	0.0338130635120643	0.263147364892914	0.170665211003393
CPPECMESLHYLMCQCWRKEPEERPTFEYLQAFLEDYFTSTEPQYQPGENL	2	NA	FALSE	FALSE	P491M D496Y	5	D496Y	-0.117854227005307	0.0834769349259749	-0.114082581517963	0.0599426851857673	0.0426288190021566	0.163001269961314	-0.0974958569841854	1.23081478028309
CPPECMESPHDLMCQCWRKEPEERPTFEYLQAFLEDYFTSTEPQYQPGENL	2	NA	FALSE	FALSE	P491M L494P	5	L494P	0.254578517174667	0.0140030923580738	-0.305230598797706	0.0483855969386852	0.455414825379222	0.02996996251014	-1.09561049979748	0.290993088931147
CPPECNESLHDLMCQCWRKEPEERPTFENLQAFLEDYFTSTEPQYQPGENL	2	NA	FALSE	FALSE	P491N Y514N	5	Y514N	-0.1207623432725	0.0334733705899371	-0.0152236593194778	0.0239015084861693	-0.0582269991520745	0.0538734280572137	-0.285815680811096	0.241924562859964
CPPECNESLHDLMCQCWRKEPEERPTFERLQAFLEDYFTSTEPQYQPGENL	2	NA	FALSE	FALSE	P491N Y514R	5	Y514R	-0.065249437632815	0.022567674361743	0.0181752586392198	0.016136774785461	-0.111547260848799	0.0472362808125666	0.112472817265147	0.1547470259563
CPPECNESLHDLMCQCWRKEPEERPTFEYLQAFLEDYFTSTEPQDQPGENL	2	NA	FALSE	FALSE	P491N Y530D	5	Y530D	-0.199791220468041	0.029285930980861	0.000475701407867607	0.0193595778673731	-0.0353065218336797	0.0348642624172448	0.238523915502751	0.135437185489229
CPPECNESLHDLMCQCWRKEPEERPTFEYLQAFLEDYFTSTEPQYQPGENL	1	NA	FALSE	FALSE	P491N	5	WT	-0.104332232853414	0.0242129103110174	0.0485982245145182	0.0163495942280937	-0.0139789029340096	0.0334779457840594	-0.101086280829493	0.158448842398665
CPPECNESLHDLMCQCWRKEPEERPTFEYLQAFLEDYFTSTEPQYQWGENL	2	NA	FALSE	FALSE	P491N P532W	5	P532W	-0.0497574991903873	0.016967167630601	0.00744844446377585	0.0133144001513954	-0.0287792449031875	0.0332561430158067	0.132913235466723	0.12388645982928
CPPECNESLHDLMCQCWRKEPEERPTFEYLQAFLEDYKTSTEPQYQPGENL	2	NA	FALSE	FALSE	P491N F523K	5	F523K	-0.202267555636524	0.0446853843550054	-0.0210859776313652	0.0142684621754963	-0.0576852921532145	0.0521378540187078	0.0397150480197959	0.170189669465019
CPPECNESLHDLMCQCWRKEPEGRPTFEYLQAFLEDYFTSTEPQYQPGENL	2	NA	FALSE	FALSE	P491N E508G	5	E508G	-0.104585643881418	0.0256365993377405	-0.0179676428439234	0.018116775658239	-0.074000719970471	0.0518993151361086	-0.126527229007816	0.239890734819919
CPPECNESLHDLQCQCWRKEPEERPTFEYLQAFLEDYFTSTEPQYQPGENL	2	NA	FALSE	FALSE	P491N M498Q	5	M498Q	0.0922895627504147	0.0180351762418946	-0.0734658560778697	0.023948313007054	0.215947272320325	0.0355655273677873	0.147583348838229	0.203631543673134
CPPECNESLHYLMCQCWRKEPEERPTFEYLQAFLEDYFTSTEPQYQPGENL	2	NA	FALSE	FALSE	P491N D496Y	5	D496Y	-0.0992305543910535	0.0804258888127106	0.053922533128293	0.0432347202523324	0.100845842320202	0.123618433464021	0.16657260952604	0.62751796540331
CPPECNESPHDLMCQCWRKEPEERPTFEYLQAFLEDYFTSTEPQYQPGENL	2	NA	FALSE	FALSE	P491N L494P	5	L494P	0.266797247198318	0.0184380630589133	-0.137033906699961	0.0528467104623138	0.428341864812338	0.0328621702339118	-0.727354270666593	0.312084762086446
CPPECP*SLHDLMCQCWRKEPEERPTFENLQAFLEDYFTSTEPQYQPGENL	2	NA	FALSE	TRUE	E492* Y514N	5	Y514N	0.272905642027953	0.0096461258325565	-0.267707951420106	0.0330141888599419	0.489051956868829	0.0262984617711461	-1.5959877804057	0.371375972840197
CPPECP*SLHDLMCQCWRKEPEERPTFERLQAFLEDYFTSTEPQYQPGENL	2	NA	FALSE	TRUE	E492* Y514R	5	Y514R	0.271116143848837	0.0089675502859436	-0.487764335383831	0.0499482681050752	0.492362661742004	0.0209025864337759	-1.45101431613128	0.23048729786771
CPPECP*SLHDLMCQCWRKEPEERPTFEYLQAFLEDYFTSTEPQDQPGENL	2	NA	FALSE	TRUE	E492* Y530D	5	Y530D	0.28328019562859	0.00773634256129421	-0.393096724331108	0.0271885497909145	0.449351976374295	0.0186256853768951	-1.01286040323735	0.197433925687346
CPPECP*SLHDLMCQCWRKEPEERPTFEYLQAFLEDYFTSTEPQYQWGENL	2	NA	FALSE	TRUE	E492* P532W	5	P532W	0.264951509040999	0.0076093720831727	-0.427689367784462	0.0348296402919263	0.434987634526181	0.017925591647959	-1.68588555121519	0.299255089459108
CPPECP*SLHDLMCQCWRKEPEERPTFEYLQAFLEDYKTSTEPQYQPGENL	2	NA	FALSE	TRUE	E492* F523K	5	F523K	0.265827254740392	0.00815968985994423	-0.440900981994841	0.0321701594049406	0.469763249036519	0.0178728573268467	-1.50935491444488	0.23865395071886
CPPECP*SLHDLMCQCWRKEPEGRPTFEYLQAFLEDYFTSTEPQYQPGENL	2	NA	FALSE	TRUE	E492* E508G	5	E508G	0.277523764025473	0.0101291025165366	-0.530441440641531	0.0601649724289715	0.507561991966286	0.0276800487063688	-1.12770108208833	0.371267857402145
CPPECP*SLHDLQCQCWRKEPEERPTFEYLQAFLEDYFTSTEPQYQPGENL	2	NA	FALSE	TRUE	E492* M498Q	5	M498Q	0.271643664636559	0.011698939337662	-0.441681616767654	0.045891907098635	0.501497846964196	0.0250889604093011	-1.32165971232613	0.281956841866289
CPPECP*SLHYLMCQCWRKEPEERPTFEYLQAFLEDYFTSTEPQYQPGENL	2	NA	FALSE	TRUE	E492* D496Y	5	D496Y	0.258132564771577	0.024718395676158	NA	NA	0.392729570583292	0.0464546614162821	-0.393595970917528	0.507845406619796
CPPECP*SPHDLMCQCWRKEPEERPTFEYLQAFLEDYFTSTEPQYQPGENL	2	NA	FALSE	TRUE	E492* L494P	5	L494P	0.268372675349892	0.0139304758929114	-0.468904087068219	0.0710124311655475	0.453076076369443	0.0244543893357129	-1.31466789127037	0.257263795346947
CPPECPASLHDLMCQCWRKEPEERPTFENLQAFLEDYFTSTEPQYQPGENL	2	NA	FALSE	FALSE	E492A Y514N	5	Y514N	-0.0949146130156911	0.0234027945598449	0.0296340433528907	0.0230507226822635	-0.0756398122996665	0.0399022324676552	-0.220148495929002	0.268668801773551
CPPECPASLHDLMCQCWRKEPEERPTFERLQAFLEDYFTSTEPQYQPGENL	2	NA	FALSE	FALSE	E492A Y514R	5	Y514R	-0.0258391075001435	0.0216841651012858	0.0526249702845557	0.0411220378470544	-0.152148591776303	0.0461107754244154	-0.561566756052562	0.692636141163029
CPPECPASLHDLMCQCWRKEPEERPTFEYLQAFLEDYFTSTEPQDQPGENL	2	NA	FALSE	FALSE	E492A Y530D	5	Y530D	0.0313269890710882	0.0313461600460904	0.0253158660569309	0.103030586578727	-0.133244121637691	0.0509514893211315	-0.161806384748692	0.485848200274661
CPPECPASLHDLMCQCWRKEPEERPTFEYLQAFLEDYFTSTEPQYQPGENL	1	NA	FALSE	FALSE	E492A	5	WT	0.048349589598656	0.0330806386308379	NA	NA	-0.155878751015359	0.0710447864416507	NA	NA
CPPECPASLHDLMCQCWRKEPEERPTFEYLQAFLEDYFTSTEPQYQWGENL	2	NA	FALSE	FALSE	E492A P532W	5	P532W	-0.0925570454503148	0.0446245196881898	-0.00100620594915008	0.0298250435719902	0.0197749734075882	0.0480786058916618	0.19784154858297	0.393892396637698
CPPECPASLHDLMCQCWRKEPEERPTFEYLQAFLEDYKTSTEPQYQPGENL	2	NA	FALSE	FALSE	E492A F523K	5	F523K	NA	NA	NA	NA	0.114692933332634	0.0559356536265149	NA	NA
CPPECPASLHDLMCQCWRKEPEGRPTFEYLQAFLEDYFTSTEPQYQPGENL	2	NA	FALSE	FALSE	E492A E508G	5	E508G	-0.132316857058143	0.0350932398297251	-0.025503352714396	0.0366245498094825	0.0347408937494021	0.0583481615712348	0.00912704212922318	0.19030536200324
CPPECPASLHDLQCQCWRKEPEERPTFEYLQAFLEDYFTSTEPQYQPGENL	2	NA	FALSE	FALSE	E492A M498Q	5	M498Q	-0.078379366071639	0.027660026179545	-0.0272388002467005	0.0505392608701977	0.0247763747854937	0.0462015315611244	0.514905014717809	0.423923418350081
CPPECPASLHYLMCQCWRKEPEERPTFEYLQAFLEDYFTSTEPQYQPGENL	2	NA	FALSE	FALSE	E492A D496Y	5	D496Y	0.120396726027701	0.0409122324045262	NA	NA	-0.0856879948299734	0.161321748780032	0.657395253802038	4.57628489858283
CPPECPASPHDLMCQCWRKEPEERPTFEYLQAFLEDYFTSTEPQYQPGENL	2	NA	FALSE	FALSE	E492A L494P	5	L494P	0.188825692256707	0.0147181637409682	-0.231091079090753	0.0502983383680542	0.422497918859353	0.0268022061938016	-0.539512670787087	0.208236328418931
CPPECPCSLHDLMCQCWRKEPEERPTFENLQAFLEDYFTSTEPQYQPGENL	2	NA	FALSE	FALSE	E492C Y514N	5	Y514N	-0.106694566881118	0.0270109460224815	0.0353293006396643	0.0132861348075036	0.0834036773429498	0.039338378848026	-0.344794288893892	0.190378729047739
CPPECPCSLHDLMCQCWRKEPEERPTFERLQAFLEDYFTSTEPQYQPGENL	2	NA	FALSE	FALSE	E492C Y514R	5	Y514R	-0.0237345944588083	0.016911174826695	-0.0240951504513023	0.016317093375648	-0.0336451078688032	0.0404017670767764	0.0935794643855	0.172776280512488
CPPECPCSLHDLMCQCWRKEPEERPTFEYLQAFLEDYFTSTEPQDQPGENL	2	NA	FALSE	FALSE	E492C Y530D	5	Y530D	-0.223345284051657	0.0425912280495653	-0.0177469925656412	0.0170147631623322	-0.0847726844739163	0.0335720534842519	0.0818423802034059	0.11838618856457
CPPECPCSLHDLMCQCWRKEPEERPTFEYLQAFLEDYFTSTEPQYQPGENL	1	NA	FALSE	FALSE	E492C	5	WT	-0.0509868753196976	0.0156866850228692	0.0156190201233028	0.0110434372768594	0.0761612019994844	0.0279791095422947	-0.231627806531827	0.151700712175922
CPPECPCSLHDLMCQCWRKEPEERPTFEYLQAFLEDYFTSTEPQYQWGENL	2	NA	FALSE	FALSE	E492C P532W	5	P532W	-0.072373835229125	0.0179865896802012	0.0098507184390488	0.0140889707120559	-0.0129113556843533	0.0296398229927764	0.00312732640871924	0.120841644095525
CPPECPCSLHDLMCQCWRKEPEERPTFEYLQAFLEDYKTSTEPQYQPGENL	2	NA	FALSE	FALSE	E492C F523K	5	F523K	0.0184932753963762	0.0208361469791642	-0.019915344462443	0.0318787655474652	0.0705134374081434	0.0398206736826651	0.532015736544681	0.17760225675399
CPPECPCSLHDLMCQCWRKEPEGRPTFEYLQAFLEDYFTSTEPQYQPGENL	2	NA	FALSE	FALSE	E492C E508G	5	E508G	-0.163820492159977	0.0318242084651717	0.0105431391022483	0.0158378681091979	-0.0424064542078768	0.0488988233035217	-0.757800294662023	0.621745340655763
CPPECPCSLHDLQCQCWRKEPEERPTFEYLQAFLEDYFTSTEPQYQPGENL	2	NA	FALSE	FALSE	E492C M498Q	5	M498Q	-0.0379317167515267	0.0210967510837763	-0.0259150574179402	0.0170684700209865	0.160356576367585	0.0357749901928075	0.201281869497029	0.145985298596879
CPPECPCSLHYLMCQCWRKEPEERPTFEYLQAFLEDYFTSTEPQYQPGENL	2	NA	FALSE	FALSE	E492C D496Y	5	D496Y	-0.186600561587849	0.0586451460219913	0.0924444071759421	0.0635025502395866	-0.00558690040655524	0.0869217452751241	-0.312731880850498	0.443384132969579
CPPECPCSPHDLMCQCWRKEPEERPTFEYLQAFLEDYFTSTEPQYQPGENL	2	NA	FALSE	FALSE	E492C L494P	5	L494P	0.258787514612705	0.0141206075080131	-0.356883446436907	0.0319646916967027	0.504198845834486	0.0291716908772445	-1.05434718358613	0.232556743835715
CPPECPDSLHDLMCQCWRKEPEERPTFENLQAFLEDYFTSTEPQYQPGENL	2	NA	FALSE	FALSE	E492D Y514N	5	Y514N	-0.106846090643002	0.0237722544473172	0.0207420444675821	0.0174154308841037	-0.00498949822380789	0.0580287681445563	-0.335640983200162	0.15331735154315
CPPECPDSLHDLMCQCWRKEPEERPTFERLQAFLEDYFTSTEPQYQPGENL	2	NA	FALSE	FALSE	E492D Y514R	5	Y514R	0.0132239237346181	0.0212028221695285	0.0310217677339171	0.0193155798594391	-0.0651034515944886	0.0435587116575938	0.00498923206919939	0.222749769309302
CPPECPDSLHDLMCQCWRKEPEERPTFEYLQAFLEDYFTSTEPQDQPGENL	2	NA	FALSE	FALSE	E492D Y530D	5	Y530D	-0.115828994493117	0.0426607877088273	-0.0442774895807992	0.0248349140859145	-0.0778493016348082	0.0484125200982219	-0.495041504800379	0.348164345572498
CPPECPDSLHDLMCQCWRKEPEERPTFEYLQAFLEDYFTSTEPQYQWGENL	2	NA	FALSE	FALSE	E492D P532W	5	P532W	-0.0714630337259607	0.0234621179905346	0.0140697628671169	0.019477154241972	-0.113242138427084	0.0429313541186494	-0.0478826646477024	0.205242583843935
CPPECPDSLHDLMCQCWRKEPEERPTFEYLQAFLEDYKTSTEPQYQPGENL	2	NA	FALSE	FALSE	E492D F523K	5	F523K	-0.0828456652474781	0.0561848773442555	-0.0556602978901781	0.0475050382036386	-0.151906451296647	0.0676473736193333	-0.281158823444227	0.705507428667948
CPPECPDSLHDLMCQCWRKEPEGRPTFEYLQAFLEDYFTSTEPQYQPGENL	2	NA	FALSE	FALSE	E492D E508G	5	E508G	-0.0709142891881299	0.0247090256267405	0.0142315283923981	0.0180301532470375	-0.0862917798772522	0.0444639846746828	-0.546837766891341	0.22761357332975
CPPECPDSLHDLQCQCWRKEPEERPTFEYLQAFLEDYFTSTEPQYQPGENL	2	NA	FALSE	FALSE	E492D M498Q	5	M498Q	-0.0820985866437935	0.0247646894574794	-0.0325714678712376	0.0162187811428104	-0.0711142217339899	0.0474017767807873	-0.186480516105229	0.206026506938231
CPPECPDSLHYLMCQCWRKEPEERPTFEYLQAFLEDYFTSTEPQYQPGENL	2	NA	FALSE	FALSE	E492D D496Y	5	D496Y	-0.0374317550747554	0.0991486316193532	NA	NA	-0.0985969687676871	0.122910100193515	0.289386830145339	2.33956928550017
CPPECPDSPHDLMCQCWRKEPEERPTFEYLQAFLEDYFTSTEPQYQPGENL	2	NA	FALSE	FALSE	E492D L494P	5	L494P	0.199985746410233	0.0121900414797744	-0.235220376035394	0.0300822619940848	0.465313108870715	0.0276631830079309	-0.727579158010172	0.248208725694994
CPPECPE*LHDLMCQCWRKEPEERPTFENLQAFLEDYFTSTEPQYQPGENL	2	NA	FALSE	TRUE	S493* Y514N	5	Y514N	0.275821537856781	0.010943075012099	-0.373767225823201	0.0437662985603008	0.46397148641242	0.0273514675777862	-1.00956699055745	0.274064469986898
CPPECPE*LHDLMCQCWRKEPEERPTFERLQAFLEDYFTSTEPQYQPGENL	2	NA	FALSE	TRUE	S493* Y514R	5	Y514R	0.27232933731029	0.0106092563798512	-0.323344911836388	0.0369869139415453	0.52004326570823	0.0272492031378958	-1.40539116253793	0.417982427139917
CPPECPE*LHDLMCQCWRKEPEERPTFEYLQAFLEDYFTSTEPQDQPGENL	2	NA	FALSE	TRUE	S493* Y530D	5	Y530D	0.269934055292688	0.00978144019604521	-0.487940458903867	0.0545979617122872	0.45998434971592	0.0205226423591198	-1.29944519082935	0.2773620130472
CPPECPE*LHDLMCQCWRKEPEERPTFEYLQAFLEDYFTSTEPQYQPGENL	1	NA	FALSE	TRUE	S493*	5	WT	0.278146899582979	0.00747004364915772	-0.455140229029625	0.0350671745876952	0.467769578735841	0.0168616138524959	-0.826995332509275	0.131112038894699
CPPECPE*LHDLMCQCWRKEPEERPTFEYLQAFLEDYFTSTEPQYQWGENL	2	NA	FALSE	TRUE	S493* P532W	5	P532W	0.26531798937045	0.00702987359874511	-0.371549331734071	0.0323636790458285	0.481093965488517	0.0162606320497966	-1.39225389805042	0.183773683963757
CPPECPE*LHDLMCQCWRKEPEERPTFEYLQAFLEDYKTSTEPQYQPGENL	2	NA	FALSE	TRUE	S493* F523K	5	F523K	0.265430091498615	0.00862097087424694	-0.37950906930141	0.0388163509596216	0.474938396180359	0.0193632265286134	-0.973344661683978	0.199093219171828
CPPECPE*LHDLMCQCWRKEPEGRPTFEYLQAFLEDYFTSTEPQYQPGENL	2	NA	FALSE	TRUE	S493* E508G	5	E508G	0.270337032718383	0.0121099528620541	-0.433776070918003	0.0443425927351863	0.483246068724248	0.033879346118076	-1.42446265339843	0.518794935298796
CPPECPE*LHDLQCQCWRKEPEERPTFEYLQAFLEDYFTSTEPQYQPGENL	2	NA	FALSE	TRUE	S493* M498Q	5	M498Q	0.272356442126051	0.00999594180609907	-0.32827103437724	0.0366089167216092	0.457038864870524	0.0328260443558002	-0.768624129177254	0.278413289772305
CPPECPE*LHYLMCQCWRKEPEERPTFEYLQAFLEDYFTSTEPQYQPGENL	2	NA	FALSE	TRUE	S493* D496Y	5	D496Y	0.263352044090059	0.0206449368152813	-0.534019097471264	0.22547633904809	0.510928419165193	0.0618206592246115	-1.90227566369866	1.95557678615014
CPPECPE*PHDLMCQCWRKEPEERPTFEYLQAFLEDYFTSTEPQYQPGENL	2	NA	FALSE	TRUE	S493* L494P	5	L494P	0.242612828433059	0.0191593121903084	NA	NA	0.453621958509169	0.0287651692011195	-1.03248498468314	0.302174497868368
CPPECPEALHDLMCQCWRKEPEERPTFENLQAFLEDYFTSTEPQYQPGENL	2	NA	FALSE	FALSE	S493A Y514N	5	Y514N	-0.119963221586757	0.0331381623080139	-0.00741988290731003	0.0204978213114862	-0.212065133339072	0.0696506938478765	-0.226156458466856	0.173033732615967
CPPECPEALHDLMCQCWRKEPEERPTFERLQAFLEDYFTSTEPQYQPGENL	2	NA	FALSE	FALSE	S493A Y514R	5	Y514R	-0.128934681699323	0.0356677952257983	0.00275864871847269	0.0220474421519085	-0.0847982445594629	0.0726372377044577	-0.138009614437202	0.285564000675847
CPPECPEALHDLMCQCWRKEPEERPTFEYLQAFLEDYFTSTEPQDQPGENL	2	NA	FALSE	FALSE	S493A Y530D	5	Y530D	-0.0604407961573797	0.075570126146898	-0.0739708455284539	0.0674110930597866	0.297301521336004	0.0483541541575331	0.0660098355848071	0.38831797673149
CPPECPEALHDLMCQCWRKEPEERPTFEYLQAFLEDYFTSTEPQYQPGENL	1	NA	FALSE	FALSE	S493A	5	WT	0.0890855938079187	0.0346772790367259	0.0641727365785303	0.0278303320191604	0.0861244773634869	0.0516535911363073	0.496655490094051	0.378023834535667
CPPECPEALHDLMCQCWRKEPEERPTFEYLQAFLEDYFTSTEPQYQWGENL	2	NA	FALSE	FALSE	S493A P532W	5	P532W	-0.0290830392503603	0.0336010077347657	-0.00091248930355874	0.0400551181675114	-0.158473990509535	0.0750793265346778	-0.992044208907174	1.42237651223416
CPPECPEALHDLMCQCWRKEPEERPTFEYLQAFLEDYKTSTEPQYQPGENL	2	NA	FALSE	FALSE	S493A F523K	5	F523K	-0.0982582376231893	0.111957806722607	-0.0999834500921058	0.0689043159789414	-0.09603475111894	0.133011902665425	-0.735142631723202	1.77714443298732
CPPECPEALHDLMCQCWRKEPEGRPTFEYLQAFLEDYFTSTEPQYQPGENL	2	NA	FALSE	FALSE	S493A E508G	5	E508G	0.0190234250227873	0.0293209045868122	0.0405396257166849	0.0188997155450958	-0.352938838506713	0.111411351670997	0.0338063268983586	0.252526799243456
CPPECPEALHDLQCQCWRKEPEERPTFEYLQAFLEDYFTSTEPQYQPGENL	2	NA	FALSE	FALSE	S493A M498Q	5	M498Q	-0.0248390209897453	0.0242600554668884	0.00134490121415489	0.0209668497533633	-0.024236971342993	0.0544916670759168	0.340422811737102	0.267672373106863
CPPECPEALHYLMCQCWRKEPEERPTFEYLQAFLEDYFTSTEPQYQPGENL	2	NA	FALSE	FALSE	S493A D496Y	5	D496Y	-0.155810273359529	0.172151067158715	0.0457653211014893	0.0788082339505475	-0.274921835686535	0.224231685864357	NA	NA
CPPECPEAPHDLMCQCWRKEPEERPTFEYLQAFLEDYFTSTEPQYQPGENL	2	NA	FALSE	FALSE	S493A L494P	5	L494P	0.0505422909889399	0.0187576759890955	-0.079173273451239	0.0179879136845571	0.277356727307126	0.0317588156946619	0.0224046344691791	0.16190185440085
CPPECPECLHDLMCQCWRKEPEERPTFENLQAFLEDYFTSTEPQYQPGENL	2	NA	FALSE	FALSE	S493C Y514N	5	Y514N	-0.0930958978697348	0.0302718327796363	0.00351769736799159	0.0245408141130885	-0.162755615577375	0.0752297976471486	-0.755394831637075	0.324147804865961
CPPECPECLHDLMCQCWRKEPEERPTFERLQAFLEDYFTSTEPQYQPGENL	2	NA	FALSE	FALSE	S493C Y514R	5	Y514R	-0.14874723748771	0.0282096566766794	-0.00688568250888769	0.0158097330577988	-0.150493565816073	0.0563399672450495	-0.367086511015384	0.195574893237543
CPPECPECLHDLMCQCWRKEPEERPTFEYLQAFLEDYFTSTEPQDQPGENL	2	NA	FALSE	FALSE	S493C Y530D	5	Y530D	0.00536261571977499	0.0267542563212502	-0.0244219576750824	0.0190357282927521	-0.0841899474979409	0.0487157480249148	-0.202670600025568	0.224206712045033
CPPECPECLHDLMCQCWRKEPEERPTFEYLQAFLEDYFTSTEPQYQPGENL	1	NA	FALSE	FALSE	S493C	5	WT	-0.0070096669445802	0.0197972847270164	0.0513059624795396	0.0192257379120055	-0.105847063075698	0.048787404656967	0.317824491837453	0.218468851115573
CPPECPECLHDLMCQCWRKEPEERPTFEYLQAFLEDYFTSTEPQYQWGENL	2	NA	FALSE	FALSE	S493C P532W	5	P532W	-0.0582211754956209	0.01949555452921	0.0325934523863581	0.0139152948563637	-0.0548961203878136	0.0364951014472272	-0.336463236114925	0.189458612706099
CPPECPECLHDLMCQCWRKEPEERPTFEYLQAFLEDYKTSTEPQYQPGENL	2	NA	FALSE	FALSE	S493C F523K	5	F523K	0.0910066670503351	0.0361153312699885	-0.0607844173856527	0.0344262040639653	-0.0368831435995759	0.0645528835822827	-0.0652974649046277	0.559621135351303
CPPECPECLHDLMCQCWRKEPEGRPTFEYLQAFLEDYFTSTEPQYQPGENL	2	NA	FALSE	FALSE	S493C E508G	5	E508G	-0.0434691569728803	0.0294334234153754	-0.0010097577145714	0.0251427906605927	-0.108762283812991	0.0523068328667465	0.563054700354182	0.191596721464009
CPPECPECLHDLQCQCWRKEPEERPTFEYLQAFLEDYFTSTEPQYQPGENL	2	NA	FALSE	FALSE	S493C M498Q	5	M498Q	-0.0513500132993175	0.0263440725596731	-0.0442064957548855	0.0219920501380397	0.100406570859388	0.031857013579998	-0.0594635195389203	0.140484567274322
CPPECPECLHYLMCQCWRKEPEERPTFEYLQAFLEDYFTSTEPQYQPGENL	2	NA	FALSE	FALSE	S493C D496Y	5	D496Y	-0.0583385093831057	0.0623453555451242	-0.0352744434082824	0.0589284197992837	-0.0226346679951838	0.0739112133344578	-0.285661091159129	0.404501049460259
CPPECPECPHDLMCQCWRKEPEERPTFEYLQAFLEDYFTSTEPQYQPGENL	2	NA	FALSE	FALSE	S493C L494P	5	L494P	0.241428035351054	0.0158257748532977	-0.282874704296996	0.0354010588050485	0.422484469570122	0.0339724966916995	-0.858828633104741	0.407269698781039
CPPECPEDLHDLMCQCWRKEPEERPTFENLQAFLEDYFTSTEPQYQPGENL	2	NA	FALSE	FALSE	S493D Y514N	5	Y514N	-0.0443579749819756	0.0316522363279555	0.00167411464058477	0.0209914571196795	-0.000333725402171242	0.0620743797371597	-0.103696531462989	0.348356996972542
CPPECPEDLHDLMCQCWRKEPEERPTFERLQAFLEDYFTSTEPQYQPGENL	2	NA	FALSE	FALSE	S493D Y514R	5	Y514R	0.00982516468489318	0.0345895005049782	0.0113635891432795	0.0601905910853273	0.043817815824896	0.0707470769014358	-0.396695494801024	0.380141124541605
CPPECPEDLHDLMCQCWRKEPEERPTFEYLQAFLEDYFTSTEPQDQPGENL	2	NA	FALSE	FALSE	S493D Y530D	5	Y530D	0.152805101495602	0.0433982280008534	-0.0939335152504181	0.0314827837421433	0.132401238471035	0.0724954821478975	-0.179371174996826	1.04456832297098
CPPECPEDLHDLMCQCWRKEPEERPTFEYLQAFLEDYFTSTEPQYQPGENL	1	NA	FALSE	FALSE	S493D	5	WT	0.0520424776472851	0.0292694114016541	0.0291077354883887	0.0404627091558957	-0.128630569876073	0.0827739298473169	-0.305930123888075	1.30813095091708
CPPECPEDLHDLMCQCWRKEPEERPTFEYLQAFLEDYFTSTEPQYQWGENL	2	NA	FALSE	FALSE	S493D P532W	5	P532W	0.0714711766740123	0.0267827941389622	NA	NA	0.0629884153311978	0.0547646340486438	-0.359092768881661	0.521108973240914
CPPECPEDLHDLMCQCWRKEPEERPTFEYLQAFLEDYKTSTEPQYQPGENL	2	NA	FALSE	FALSE	S493D F523K	5	F523K	NA	NA	-0.00467821740374825	0.139915070559556	0.145838495347089	0.0735672470053285	NA	NA
CPPECPEDLHDLMCQCWRKEPEGRPTFEYLQAFLEDYFTSTEPQYQPGENL	2	NA	FALSE	FALSE	S493D E508G	5	E508G	0.014463948598794	0.0413194923776158	-0.00549358480633163	0.0298254290441678	-0.0666573391619548	0.0584934108913719	-0.129759022128172	0.281379354422761
CPPECPEDLHDLQCQCWRKEPEERPTFEYLQAFLEDYFTSTEPQYQPGENL	2	NA	FALSE	FALSE	S493D M498Q	5	M498Q	-0.00777823620959123	0.0247301986717986	0.0200047817678013	0.0244729486676628	-0.0199668756346522	0.0454676029166996	0.200858437654444	0.156897243854314
CPPECPEDLHYLMCQCWRKEPEERPTFEYLQAFLEDYFTSTEPQYQPGENL	2	NA	FALSE	FALSE	S493D D496Y	5	D496Y	-0.000518072710148179	0.130326623440373	0.11490527141125	0.110801447089565	-0.184991247219425	0.432018138900888	NA	NA
CPPECPEDPHDLMCQCWRKEPEERPTFEYLQAFLEDYFTSTEPQYQPGENL	2	NA	FALSE	FALSE	S493D L494P	5	L494P	0.222799956359054	0.0177287908970704	-0.273863084561597	0.0936594488549503	0.426872340680246	0.0405329793481612	-1.10556657056108	0.649973440667465
CPPECPEELHDLMCQCWRKEPEERPTFENLQAFLEDYFTSTEPQYQPGENL	2	NA	FALSE	FALSE	S493E Y514N	5	Y514N	-0.0547990552259676	0.0384116913177569	0.0295827357669627	0.0234585338908523	-0.0992067005185578	0.0951584348199196	-0.449064019254596	0.339323465311675
CPPECPEELHDLMCQCWRKEPEERPTFERLQAFLEDYFTSTEPQYQPGENL	2	NA	FALSE	FALSE	S493E Y514R	5	Y514R	-0.084127799287169	0.0407820595970059	0.00237015485560377	0.0254164767127131	0.148784536810305	0.0746628869543128	-1.01443448311296	0.549711670115864
CPPECPEELHDLMCQCWRKEPEERPTFEYLQAFLEDYFTSTEPQDQPGENL	2	NA	FALSE	FALSE	S493E Y530D	5	Y530D	-0.0097793019811577	0.056770149741395	NA	NA	0.20520862660258	0.0606619900228877	-0.476456457701357	1.0591970220246
CPPECPEELHDLMCQCWRKEPEERPTFEYLQAFLEDYFTSTEPQYQPGENL	1	NA	FALSE	FALSE	S493E	5	WT	0.0413678749732582	0.0550798136418915	-0.00240030402099054	0.0494486556772675	0.121096551645269	0.0524319356857344	0.0526175462667492	0.476936548498466
CPPECPEELHDLMCQCWRKEPEERPTFEYLQAFLEDYFTSTEPQYQWGENL	2	NA	FALSE	FALSE	S493E P532W	5	P532W	0.0497449230571802	0.0354025433955536	0.0223604664313619	0.0302878445901074	0.378095842943876	0.0333222433071015	-1.47971100406876	0.843452211832308
CPPECPEELHDLMCQCWRKEPEERPTFEYLQAFLEDYKTSTEPQYQPGENL	2	NA	FALSE	FALSE	S493E F523K	5	F523K	0.152910476672329	0.0596011875486473	-0.130098720072513	0.220664406245039	-0.0712097166968855	0.167261704134475	NA	NA
CPPECPEELHDLMCQCWRKEPEGRPTFEYLQAFLEDYFTSTEPQYQPGENL	2	NA	FALSE	FALSE	S493E E508G	5	E508G	-0.00125655055196285	0.050246927825907	-0.0323993913497205	0.0242799156767413	-0.0725322785092788	0.0886513228607277	-0.58456936741549	0.329555494563885
CPPECPEELHDLQCQCWRKEPEERPTFEYLQAFLEDYFTSTEPQYQPGENL	2	NA	FALSE	FALSE	S493E M498Q	5	M498Q	-0.0322560911342322	0.0302265595018248	0.120951620058619	0.0686126259761354	-0.151228392234307	0.066103208280449	-0.225608277037211	0.176901430494471
CPPECPEELHYLMCQCWRKEPEERPTFEYLQAFLEDYFTSTEPQYQPGENL	2	NA	FALSE	FALSE	S493E D496Y	5	D496Y	NA	NA	NA	NA	0.103990134831398	0.251013666333469	NA	NA
CPPECPEEPHDLMCQCWRKEPEERPTFEYLQAFLEDYFTSTEPQYQPGENL	2	NA	FALSE	FALSE	S493E L494P	5	L494P	0.0788808413838024	0.022063091399716	-0.116554043871541	0.0220591144263743	0.419387353855437	0.0271949090872533	-0.239765201099296	0.189561890463621
CPPECPEFLHDLMCQCWRKEPEERPTFENLQAFLEDYFTSTEPQYQPGENL	2	NA	FALSE	FALSE	S493F Y514N	5	Y514N	-0.114803427702966	0.036818494198569	0.0143549258920079	0.0162520501637692	-0.410081999244111	0.0912547702779633	-0.476608768082539	0.230222762865055
CPPECPEFLHDLMCQCWRKEPEERPTFERLQAFLEDYFTSTEPQYQPGENL	2	NA	FALSE	FALSE	S493F Y514R	5	Y514R	-0.138155142941987	0.0320335616197666	0.0342402126428647	0.0171176482525625	-0.138670386950622	0.0497250728805155	-0.0660665928311703	0.18183802603133
CPPECPEFLHDLMCQCWRKEPEERPTFEYLQAFLEDYFTSTEPQDQPGENL	2	NA	FALSE	FALSE	S493F Y530D	5	Y530D	-0.240480672566761	0.072330162845445	-0.0106542675641333	0.0272273069997979	-0.207138168072319	0.0571183631504033	-0.402883707853154	0.237443387723764
CPPECPEFLHDLMCQCWRKEPEERPTFEYLQAFLEDYFTSTEPQYQPGENL	1	NA	FALSE	FALSE	S493F	5	WT	-0.0832437605101928	0.0310162479631882	0.0715773316047824	0.0234903782070121	-0.0481684255879971	0.0389297865143013	-0.248110348375612	0.209330144226753
CPPECPEFLHDLMCQCWRKEPEERPTFEYLQAFLEDYFTSTEPQYQWGENL	2	NA	FALSE	FALSE	S493F P532W	5	P532W	-0.0607637517222002	0.0234970419317361	0.00901980472693794	0.0146653843735	-0.121608877681913	0.0453500087429725	0.285857417505896	0.221952929817083
CPPECPEFLHDLMCQCWRKEPEERPTFEYLQAFLEDYKTSTEPQYQPGENL	2	NA	FALSE	FALSE	S493F F523K	5	F523K	-0.135323310318409	0.246402140313611	-0.0729962009916604	0.115254924971351	-0.124701442852789	0.0920708645481039	NA	NA
CPPECPEFLHDLMCQCWRKEPEGRPTFEYLQAFLEDYFTSTEPQYQPGENL	2	NA	FALSE	FALSE	S493F E508G	5	E508G	-0.0723301786779939	0.0260495315742441	0.0411809896842103	0.0176821543531882	-0.174601581065809	0.0570093061681342	-0.751776130663251	0.297581836437405
CPPECPEFLHDLQCQCWRKEPEERPTFEYLQAFLEDYFTSTEPQYQPGENL	2	NA	FALSE	FALSE	S493F M498Q	5	M498Q	-0.0481274154379308	0.0220475122363248	0.0166607126665047	0.0171830078198357	-0.0245607539155567	0.0332880695691283	0.0808828673940532	0.129629345679473
CPPECPEFLHYLMCQCWRKEPEERPTFEYLQAFLEDYFTSTEPQYQPGENL	2	NA	FALSE	FALSE	S493F D496Y	5	D496Y	-0.0517280653557571	0.064013261758066	-0.0440980479814909	0.0336438151618032	0.0878607261107385	0.0741947523037951	0.284231377237108	0.30433635296079
CPPECPEFPHDLMCQCWRKEPEERPTFEYLQAFLEDYFTSTEPQYQPGENL	2	NA	FALSE	FALSE	S493F L494P	5	L494P	0.155577997365262	0.0137776978632132	-0.0796038981763927	0.0234858608617927	0.395448568851276	0.0302028561998611	-0.627810508238466	0.290407937287716
CPPECPEGLHDLMCQCWRKEPEERPTFENLQAFLEDYFTSTEPQYQPGENL	2	NA	FALSE	FALSE	S493G Y514N	5	Y514N	-0.0566599247862174	0.0189483536110392	-0.0185927000967737	0.0244821094237844	0.0027105306801306	0.0382084725481512	-0.2175568635385	0.172844605578259
CPPECPEGLHDLMCQCWRKEPEERPTFERLQAFLEDYFTSTEPQYQPGENL	2	NA	FALSE	FALSE	S493G Y514R	5	Y514R	-0.121674653120417	0.0317800597858038	0.0107094634342459	0.0163130274067591	-0.149925559580204	0.050227550782307	-0.195756393923185	0.16910149650067
CPPECPEGLHDLMCQCWRKEPEERPTFEYLQAFLEDYFTSTEPQDQPGENL	2	NA	FALSE	FALSE	S493G Y530D	5	Y530D	-0.0499287142643917	0.0459761734367547	-0.0339216281621244	0.0383472672449883	-0.103902928208733	0.0514445656388304	-0.19925958843843	0.23616275030985
CPPECPEGLHDLMCQCWRKEPEERPTFEYLQAFLEDYFTSTEPQYQPGENL	1	NA	FALSE	FALSE	S493G	5	WT	-0.00983140759329112	0.022197224951377	0.00386617220415167	0.0242028551204415	-0.000882594355959458	0.0393761634484758	0.279686497324113	0.188265797230612
CPPECPEGLHDLMCQCWRKEPEERPTFEYLQAFLEDYFTSTEPQYQWGENL	2	NA	FALSE	FALSE	S493G P532W	5	P532W	-0.0338187800343838	0.0209024365225393	0.0238831631871526	0.01994980873183	-0.0699668959967847	0.0334748401002244	-0.0555353575583156	0.167930816826892
CPPECPEGLHDLMCQCWRKEPEERPTFEYLQAFLEDYKTSTEPQYQPGENL	2	NA	FALSE	FALSE	S493G F523K	5	F523K	0.103133748264483	0.0270092609665454	-0.113762989792093	0.0584748452258551	-0.124778624414373	0.0851741198721402	0.246289284607729	0.962717412365018
CPPECPEGLHDLMCQCWRKEPEGRPTFEYLQAFLEDYFTSTEPQYQPGENL	2	NA	FALSE	FALSE	S493G E508G	5	E508G	-0.0793105182977044	0.0293409216739224	-0.0262566327124784	0.0178624632291437	-0.0174399340785323	0.0497204260466254	-0.142106714323411	0.176069975940928
CPPECPEGLHDLQCQCWRKEPEERPTFEYLQAFLEDYFTSTEPQYQPGENL	2	NA	FALSE	FALSE	S493G M498Q	5	M498Q	-0.0419333483779947	0.0181784203838949	0.00333585036447244	0.0164912426021293	0.065583386572888	0.0315631002441629	0.0943307348262273	0.144605692984429
CPPECPEGLHYLMCQCWRKEPEERPTFEYLQAFLEDYFTSTEPQYQPGENL	2	NA	FALSE	FALSE	S493G D496Y	5	D496Y	-0.138377506298978	0.123715740680576	0.0116171044019935	0.11022214917169	-0.150411599873284	0.123995060478371	-0.503109406331709	0.537150873102377
CPPECPEGPHDLMCQCWRKEPEERPTFEYLQAFLEDYFTSTEPQYQPGENL	2	NA	FALSE	FALSE	S493G L494P	5	L494P	0.0671267833214144	0.0157504147630636	-0.15451535911073	0.0208448891401806	0.350687709642813	0.0213139357071795	-0.604518480909407	0.138434658753563
CPPECPEHLHDLMCQCWRKEPEERPTFENLQAFLEDYFTSTEPQYQPGENL	2	NA	FALSE	FALSE	S493H Y514N	5	Y514N	-0.0805279955791068	0.0325678835844059	0.00581683135620476	0.0199069966038915	-0.170340467043358	0.069470881926132	-0.724479406517403	0.561475858340717
CPPECPEHLHDLMCQCWRKEPEERPTFERLQAFLEDYFTSTEPQYQPGENL	2	NA	FALSE	FALSE	S493H Y514R	5	Y514R	-0.123332750189234	0.0424639431147799	-0.00649028444840787	0.020452789946212	-0.0959256196289322	0.0641574605590251	-0.00403119957429287	0.207928928860994
CPPECPEHLHDLMCQCWRKEPEERPTFEYLQAFLEDYFTSTEPQDQPGENL	2	NA	FALSE	FALSE	S493H Y530D	5	Y530D	-0.0678613301850244	0.0517180557339687	0.00311379294634874	0.0175517803336792	0.0857545358268076	0.0526114673495465	-0.0111073146748101	0.24024179353867
CPPECPEHLHDLMCQCWRKEPEERPTFEYLQAFLEDYFTSTEPQYQPGENL	1	NA	FALSE	FALSE	S493H	5	WT	-0.116996828291257	0.0378137799570933	0.0252557708772767	0.0217753539028259	-0.0377407895617199	0.0542550867762738	-0.120258417982871	0.289238932553802
CPPECPEHLHDLMCQCWRKEPEERPTFEYLQAFLEDYFTSTEPQYQWGENL	2	NA	FALSE	FALSE	S493H P532W	5	P532W	-0.082831340436667	0.0290557739875271	0.0344530380556082	0.0202430251706066	-0.0494724724608668	0.0480418081459497	-0.37089898560869	0.22682934641689
CPPECPEHLHDLMCQCWRKEPEERPTFEYLQAFLEDYKTSTEPQYQPGENL	2	NA	FALSE	FALSE	S493H F523K	5	F523K	-0.0066818955362957	0.0916215547666489	-0.043446354525013	0.0368664676631651	-0.0622407298170985	0.084731613592114	-0.690681652537232	0.828630137113211
CPPECPEHLHDLMCQCWRKEPEGRPTFEYLQAFLEDYFTSTEPQYQPGENL	2	NA	FALSE	FALSE	S493H E508G	5	E508G	-0.0218326817474961	0.0455013055244583	0.00131315768727763	0.029090048597101	-0.132947609446317	0.135628846479621	-0.336785998645601	1.80000481173759
CPPECPEHLHDLQCQCWRKEPEERPTFEYLQAFLEDYFTSTEPQYQPGENL	2	NA	FALSE	FALSE	S493H M498Q	5	M498Q	0.0110369455969056	0.0232417753193827	-0.0261076221595358	0.0232559934802473	0.098389605385728	0.0415747745316243	-0.00167371887524302	0.247878357248515
CPPECPEHLHYLMCQCWRKEPEERPTFEYLQAFLEDYFTSTEPQYQPGENL	2	NA	FALSE	FALSE	S493H D496Y	5	D496Y	-0.158379429470663	0.143489039515728	0.0411605564294135	0.0310113636332056	0.122724223324897	0.0663711467518156	0.49572788405829	0.250724101323957
CPPECPEHPHDLMCQCWRKEPEERPTFEYLQAFLEDYFTSTEPQYQPGENL	2	NA	FALSE	FALSE	S493H L494P	5	L494P	0.26041988466885	0.0183499238118034	-0.354578138204272	0.064455381632895	0.391238335229875	0.0428689949499316	-0.525859582126051	0.307190955215066
CPPECPEILHDLMCQCWRKEPEERPTFENLQAFLEDYFTSTEPQYQPGENL	2	NA	FALSE	FALSE	S493I Y514N	5	Y514N	-0.105163320858211	0.0300798151252185	-0.0109630743118316	0.015585967637573	0.0139349632798885	0.0493202769971359	0.00868333011866034	0.170028693943919
CPPECPEILHDLMCQCWRKEPEERPTFERLQAFLEDYFTSTEPQYQPGENL	2	NA	FALSE	FALSE	S493I Y514R	5	Y514R	-0.00103065507151403	0.0204282324181861	-0.0216235412416131	0.0163679240419836	-0.0844037721749696	0.0507832935415387	0.0916237289769629	0.180738033995257
CPPECPEILHDLMCQCWRKEPEERPTFEYLQAFLEDYFTSTEPQDQPGENL	2	NA	FALSE	FALSE	S493I Y530D	5	Y530D	0.0630865407417455	0.0325237041427629	0.0978081229199107	0.0929833990606765	-0.058357771170531	0.0609171016947731	-0.103004154282064	0.478282579395661
CPPECPEILHDLMCQCWRKEPEERPTFEYLQAFLEDYFTSTEPQYQPGENL	1	NA	FALSE	FALSE	S493I	5	WT	-0.109187387313303	0.0455168776377608	0.0177491874742059	0.0339602595479775	0.0644337359904334	0.0460009463760884	0.406225196066348	0.228437344666641
CPPECPEILHDLMCQCWRKEPEERPTFEYLQAFLEDYFTSTEPQYQWGENL	2	NA	FALSE	FALSE	S493I P532W	5	P532W	-0.046785034853071	0.0290137844609776	0.0141349267580296	0.0221232882142532	-0.0951574880359739	0.062860492468032	-0.0155773717008981	0.322592895854366
CPPECPEILHDLMCQCWRKEPEERPTFEYLQAFLEDYKTSTEPQYQPGENL	2	NA	FALSE	FALSE	S493I F523K	5	F523K	0.175477494057301	0.0377687206843585	-0.159108866278675	0.0959623932066429	-0.10407470789673	0.110293355106303	NA	NA
CPPECPEILHDLMCQCWRKEPEGRPTFEYLQAFLEDYFTSTEPQYQPGENL	2	NA	FALSE	FALSE	S493I E508G	5	E508G	-0.0489855184761318	0.0347461432109932	0.0147536693557005	0.0308543145313774	-0.0756480257864703	0.0558335435241892	-0.114179166633893	0.264381918020756
CPPECPEILHDLQCQCWRKEPEERPTFEYLQAFLEDYFTSTEPQYQPGENL	2	NA	FALSE	FALSE	S493I M498Q	5	M498Q	-0.0868755975546851	0.0283611922323685	0.03748070539581	0.0245540370761087	-0.077088153084706	0.0489615451818578	-0.026409529379654	0.180159934569426
CPPECPEILHYLMCQCWRKEPEERPTFEYLQAFLEDYFTSTEPQYQPGENL	2	NA	FALSE	FALSE	S493I D496Y	5	D496Y	-0.000318398299915701	0.0498133160626703	0.189804718026336	0.101852140368005	-0.0619037909447403	0.0793033264351565	-0.298674140834912	0.251726143229954
CPPECPEIPHDLMCQCWRKEPEERPTFEYLQAFLEDYFTSTEPQYQPGENL	2	NA	FALSE	FALSE	S493I L494P	5	L494P	0.127503503082273	0.0164186485400461	-0.0873280877717853	0.0222899134417107	0.330058963158949	0.0430083928172185	0.248809578329179	0.253846856907554
CPPECPEKLHDLMCQCWRKEPEERPTFENLQAFLEDYFTSTEPQYQPGENL	2	NA	FALSE	FALSE	S493K Y514N	5	Y514N	-0.10442342581197	0.043625992486188	0.0776320749339008	0.0495570132460147	-0.201984535503352	0.101858316894269	-0.521739796853981	0.244552391018422
CPPECPEKLHDLMCQCWRKEPEERPTFERLQAFLEDYFTSTEPQYQPGENL	2	NA	FALSE	FALSE	S493K Y514R	5	Y514R	-0.156030726239923	0.053593317354566	-0.0185081118993188	0.024325596295584	-0.0727745311825508	0.0699011682895294	-0.481447834450994	0.368780054470984
CPPECPEKLHDLMCQCWRKEPEERPTFEYLQAFLEDYFTSTEPQDQPGENL	2	NA	FALSE	FALSE	S493K Y530D	5	Y530D	-0.122525650137734	0.0875299090021619	-0.106257389013381	0.084568023068419	0.284630606619807	0.0453684512498085	-0.901563137083861	0.334216241730909
CPPECPEKLHDLMCQCWRKEPEERPTFEYLQAFLEDYFTSTEPQYQPGENL	1	NA	FALSE	FALSE	S493K	5	WT	0.0868170722524488	0.0330514055372615	NA	NA	-0.10415935831349	0.0711010888016736	-0.664905031557234	0.827260563836587
CPPECPEKLHDLMCQCWRKEPEERPTFEYLQAFLEDYFTSTEPQYQWGENL	2	NA	FALSE	FALSE	S493K P532W	5	P532W	-0.0717943522282476	0.0477569402388677	-0.000616102005829474	0.0773480883851723	0.206310125180036	0.0405402343284051	-0.102447058948259	0.35578244156541
CPPECPEKLHDLMCQCWRKEPEERPTFEYLQAFLEDYKTSTEPQYQPGENL	2	NA	FALSE	FALSE	S493K F523K	5	F523K	-0.205379753594889	0.153226265133558	NA	NA	0.271109896542407	0.0530883780757297	-0.730722430663056	0.581590135782466
CPPECPEKLHDLMCQCWRKEPEGRPTFEYLQAFLEDYFTSTEPQYQPGENL	2	NA	FALSE	FALSE	S493K E508G	5	E508G	-0.099135921076708	0.0475707012453059	0.0162646227037803	0.0246080333781277	-0.154225481367175	0.0679066893310945	-0.630036416888307	0.418193185307527
CPPECPEKLHDLQCQCWRKEPEERPTFEYLQAFLEDYFTSTEPQYQPGENL	2	NA	FALSE	FALSE	S493K M498Q	5	M498Q	-0.0628561524314593	0.0277338459808782	0.0297836243615981	0.028900575341736	-0.0228850033381028	0.0561286907477508	-0.203470950479492	0.261480223443085
CPPECPEKLHYLMCQCWRKEPEERPTFEYLQAFLEDYFTSTEPQYQPGENL	2	NA	FALSE	FALSE	S493K D496Y	5	D496Y	-0.0982989848391641	0.133459297752866	0.0597883076596297	0.0844946501605872	-0.414119698898923	0.293501494338545	NA	NA
CPPECPEKPHDLMCQCWRKEPEERPTFEYLQAFLEDYFTSTEPQYQPGENL	2	NA	FALSE	FALSE	S493K L494P	5	L494P	0.0312987560222692	0.0214369765171342	-0.124947560908624	0.0269062656546998	0.313594645369982	0.0379599148631183	-0.305193155013927	0.341149891743869
CPPECPELLHDLMCQCWRKEPEERPTFENLQAFLEDYFTSTEPQYQPGENL	2	NA	FALSE	FALSE	S493L Y514N	5	Y514N	-0.124624575940326	0.0192390965731977	0.0136926956797711	0.011745490529539	-0.100189733298127	0.0304120430665084	-0.115941208172835	0.119062533553927
CPPECPELLHDLMCQCWRKEPEERPTFERLQAFLEDYFTSTEPQYQPGENL	2	NA	FALSE	FALSE	S493L Y514R	5	Y514R	0.00470957367368875	0.0132883099414954	0.0463445662755176	0.0111753917271539	0.00596100389753739	0.0268126408462134	-0.690056762181787	0.143390207462587
CPPECPELLHDLMCQCWRKEPEERPTFEYLQAFLEDYFTSTEPQDQPGENL	2	NA	FALSE	FALSE	S493L Y530D	5	Y530D	-0.0810143742472399	0.0276470597633165	0.00446093389538154	0.0262324146704134	0.0432902852183722	0.0265099479502666	0.540699001994798	0.11504743867509
CPPECPELLHDLMCQCWRKEPEERPTFEYLQAFLEDYFTSTEPQYQPGENL	1	NA	FALSE	FALSE	S493L	5	WT	-0.0826676827824153	0.0203397396061979	-0.0144496138552737	0.0137113140840593	-0.0403060867327728	0.0309714786969277	-0.240953205629836	0.161176427440763
CPPECPELLHDLMCQCWRKEPEERPTFEYLQAFLEDYFTSTEPQYQWGENL	2	NA	FALSE	FALSE	S493L P532W	5	P532W	-0.0411772253111122	0.015148886567467	0.00845559620294473	0.0137708532688387	-0.0149512427710986	0.0246233449539489	-0.48169549289186	0.140195546768677
CPPECPELLHDLMCQCWRKEPEERPTFEYLQAFLEDYKTSTEPQYQPGENL	2	NA	FALSE	FALSE	S493L F523K	5	F523K	-0.264899393870158	0.138711632454669	-0.053054072743447	0.0367175873677263	-0.036269662087587	0.0515306601558402	-0.743734420176548	0.600937177274935
CPPECPELLHDLMCQCWRKEPEGRPTFEYLQAFLEDYFTSTEPQYQPGENL	2	NA	FALSE	FALSE	S493L E508G	5	E508G	0.0114537915799314	0.01345067787037	-0.000456989869494032	0.0136965901315551	-0.0261274966909669	0.0333969188527395	-0.497791802269464	0.185621930073302
CPPECPELLHDLQCQCWRKEPEERPTFEYLQAFLEDYFTSTEPQYQPGENL	2	NA	FALSE	FALSE	S493L M498Q	5	M498Q	-0.0696561237194401	0.0171634171659881	0.0135199007359469	0.014193532183631	0.016882700711215	0.0282380899748026	0.009425769295348	0.133559334282632
CPPECPELLHYLMCQCWRKEPEERPTFEYLQAFLEDYFTSTEPQYQPGENL	2	NA	FALSE	FALSE	S493L D496Y	5	D496Y	-0.1772800844352	0.0581721884631304	-0.0157057414346277	0.0274532998154499	0.0432825756352949	0.0553145898018783	-0.0206761297718593	0.491231047507951
CPPECPELPHDLMCQCWRKEPEERPTFEYLQAFLEDYFTSTEPQYQPGENL	2	NA	FALSE	FALSE	S493L L494P	5	L494P	0.168715037971513	0.0117402525107068	-0.192429789235205	0.0286990980117971	0.458179568744741	0.0227557319244837	0.00884471299187911	0.147609423940949
CPPECPEMLHDLMCQCWRKEPEERPTFENLQAFLEDYFTSTEPQYQPGENL	2	NA	FALSE	FALSE	S493M Y514N	5	Y514N	-0.0886625051215625	0.0334799431338039	0.00619581561067617	0.0194020533788559	-0.075080794160647	0.0589338961384004	-0.173142585460685	0.261533704503318
CPPECPEMLHDLMCQCWRKEPEERPTFERLQAFLEDYFTSTEPQYQPGENL	2	NA	FALSE	FALSE	S493M Y514R	5	Y514R	-0.076440025467823	0.0263257392387403	0.00949676528051004	0.014127068090036	-0.216951966695476	0.0493382598395407	-0.0336677798786891	0.184931339104921
CPPECPEMLHDLMCQCWRKEPEERPTFEYLQAFLEDYFTSTEPQDQPGENL	2	NA	FALSE	FALSE	S493M Y530D	5	Y530D	0.00755671937683706	0.0324880591139401	-0.126521102815066	0.0733994224165969	-0.0525946686135494	0.0477730921162038	-0.233295964655983	0.286704686437036
CPPECPEMLHDLMCQCWRKEPEERPTFEYLQAFLEDYFTSTEPQYQPGENL	1	NA	FALSE	FALSE	S493M	5	WT	-0.0732809905669739	0.0342317990982676	0.0120095046797475	0.0226808705574448	0.0459846943346896	0.0406519166891532	-0.492345020525877	0.251998303506879
CPPECPEMLHDLMCQCWRKEPEERPTFEYLQAFLEDYFTSTEPQYQWGENL	2	NA	FALSE	FALSE	S493M P532W	5	P532W	-0.0499227855218849	0.0229989997255788	0.0387884065054427	0.0136919149004905	0.0154054678616769	0.0392061723895447	-0.263929082384707	0.26314747129911
CPPECPEMLHDLMCQCWRKEPEERPTFEYLQAFLEDYKTSTEPQYQPGENL	2	NA	FALSE	FALSE	S493M F523K	5	F523K	-0.00284648096431686	0.0743228815249044	-0.0862188759662147	0.0518842323929285	0.00333754294408226	0.0792338984309641	-0.111112552565655	0.525531131919573
CPPECPEMLHDLMCQCWRKEPEGRPTFEYLQAFLEDYFTSTEPQYQPGENL	2	NA	FALSE	FALSE	S493M E508G	5	E508G	-0.0140277103027257	0.0230985217797167	-0.00363683130769019	0.0294186748845589	-0.127478304253822	0.0737773076742063	-0.101150561024907	0.375412614972182
CPPECPEMLHDLQCQCWRKEPEERPTFEYLQAFLEDYFTSTEPQYQPGENL	2	NA	FALSE	FALSE	S493M M498Q	5	M498Q	-0.0216794756693003	0.0241624680509432	0.000764110038094926	0.0132584270617519	-0.0548205234021457	0.0520099492215073	0.351596808844924	0.196235153778178
CPPECPEMLHYLMCQCWRKEPEERPTFEYLQAFLEDYFTSTEPQYQPGENL	2	NA	FALSE	FALSE	S493M D496Y	5	D496Y	0.144163880872094	0.0394388216168737	-0.091351284076269	0.0396846862236548	-0.0584025333291294	0.105299874205636	-0.41698738958978	0.29935092271365
CPPECPEMPHDLMCQCWRKEPEERPTFEYLQAFLEDYFTSTEPQYQPGENL	2	NA	FALSE	FALSE	S493M L494P	5	L494P	0.129070195365333	0.0177562350960061	-0.198161885049638	0.0239828471064165	0.381246904979787	0.0314788695780681	-0.455400996972035	0.240024883303875
CPPECPENLHDLMCQCWRKEPEERPTFENLQAFLEDYFTSTEPQYQPGENL	2	NA	FALSE	FALSE	S493N Y514N	5	Y514N	-0.0922504014805703	0.0262092747400284	0.0126399997828178	0.0175075117304687	-0.0411871785103443	0.0477197469728857	0.127392513239548	0.191671860944889
CPPECPENLHDLMCQCWRKEPEERPTFERLQAFLEDYFTSTEPQYQPGENL	2	NA	FALSE	FALSE	S493N Y514R	5	Y514R	-0.0890032652733047	0.0324941933522359	-0.0194751776101138	0.0262252331443518	0.00196317719117509	0.0550594609930214	0.206456048605347	0.308294272527248
CPPECPENLHDLMCQCWRKEPEERPTFEYLQAFLEDYFTSTEPQDQPGENL	2	NA	FALSE	FALSE	S493N Y530D	5	Y530D	-0.122129914798743	0.0904092454185419	-0.0304069840787977	0.0244384882673108	-0.0665786256324826	0.0565500549429564	0.162050589420978	0.214043789919355
CPPECPENLHDLMCQCWRKEPEERPTFEYLQAFLEDYFTSTEPQYQPGENL	1	NA	FALSE	FALSE	S493N	5	WT	0.0231535126051305	0.0193951890123879	0.0262207121031505	0.0163798495347065	-0.106037070645348	0.0467347501507572	-0.00142010699701528	0.240309714575523
CPPECPENLHDLMCQCWRKEPEERPTFEYLQAFLEDYFTSTEPQYQWGENL	2	NA	FALSE	FALSE	S493N P532W	5	P532W	0.0246383450917568	0.0171942971097618	0.0410136259294439	0.0218863664630658	-0.0898380666977308	0.041749796981113	0.130542525135419	0.192438203633324
CPPECPENLHDLMCQCWRKEPEERPTFEYLQAFLEDYKTSTEPQYQPGENL	2	NA	FALSE	FALSE	S493N F523K	5	F523K	-0.133919349192048	0.0818464960595706	NA	NA	-0.163019537992862	0.0997406294842315	-0.733865690194032	0.763229916513832
CPPECPENLHDLMCQCWRKEPEGRPTFEYLQAFLEDYFTSTEPQYQPGENL	2	NA	FALSE	FALSE	S493N E508G	5	E508G	-0.083530788249141	0.0430168585861014	0.0108418422133582	0.0322723758883218	0.105559863048335	0.0485441935713672	0.0410793282952456	0.264246834359223
CPPECPENLHDLQCQCWRKEPEERPTFEYLQAFLEDYFTSTEPQYQPGENL	2	NA	FALSE	FALSE	S493N M498Q	5	M498Q	-0.0395659955846599	0.0244973732055715	0.0206278385205968	0.0234732905549163	-0.0535900432788408	0.0483648694964082	0.0893903069995134	0.187053917978051
CPPECPENLHYLMCQCWRKEPEERPTFEYLQAFLEDYFTSTEPQYQPGENL	2	NA	FALSE	FALSE	S493N D496Y	5	D496Y	-0.0252476014873196	0.0550730265664388	0.0636118001897138	0.0454935764783366	0.014128386211911	0.116894576131443	0.413306441069215	0.662999070749514
CPPECPENPHDLMCQCWRKEPEERPTFEYLQAFLEDYFTSTEPQYQPGENL	2	NA	FALSE	FALSE	S493N L494P	5	L494P	0.230837616133911	0.0126219561055324	-0.277486363461206	0.0351483125297009	0.424155668655891	0.0312643496703865	-0.561658528174896	0.26275785913241
CPPECPEPLHDLMCQCWRKEPEERPTFENLQAFLEDYFTSTEPQYQPGENL	2	NA	FALSE	FALSE	S493P Y514N	5	Y514N	-0.0868689171603698	0.0439460745711513	0.0525196070482693	0.0453422589906839	-0.098842140705573	0.0546798153425693	-0.191591326974752	0.198515272794647
CPPECPEPLHDLMCQCWRKEPEERPTFERLQAFLEDYFTSTEPQYQPGENL	2	NA	FALSE	FALSE	S493P Y514R	5	Y514R	-0.141202669981374	0.0418159830005816	-0.0514816237751981	0.0648983005920321	-0.0383241377963266	0.0519436407742744	-0.453308599350348	0.276658981662808
CPPECPEPLHDLMCQCWRKEPEERPTFEYLQAFLEDYFTSTEPQDQPGENL	2	NA	FALSE	FALSE	S493P Y530D	5	Y530D	0.153388867130057	0.0889232158210529	NA	NA	0.0217585899329505	0.0707965766883331	0.739422481439625	0.316701619484357
CPPECPEPLHDLMCQCWRKEPEERPTFEYLQAFLEDYFTSTEPQYQPGENL	1	NA	FALSE	FALSE	S493P	5	WT	0.0991148905563956	0.0316671097024522	-0.0737115969099147	0.0949842252262976	-0.14098009333463	0.093070082256969	-0.516898746861952	0.985155877102624
CPPECPEPLHDLMCQCWRKEPEERPTFEYLQAFLEDYFTSTEPQYQWGENL	2	NA	FALSE	FALSE	S493P P532W	5	P532W	-0.011694772451039	0.0411443116441223	0.0100626942326235	0.0606065306296306	0.0376617638856243	0.0662736202709017	0.659806472920445	0.331120344928324
CPPECPEPLHDLMCQCWRKEPEERPTFEYLQAFLEDYKTSTEPQYQPGENL	2	NA	FALSE	FALSE	S493P F523K	5	F523K	NA	NA	NA	NA	-0.430029175129063	0.169422700978096	-0.00986658058195311	2.79273202893557
CPPECPEPLHDLMCQCWRKEPEGRPTFEYLQAFLEDYFTSTEPQYQPGENL	2	NA	FALSE	FALSE	S493P E508G	5	E508G	0.0410729822862096	0.0444389073775429	0.0445937843656266	0.0246563772438063	-0.074484369667434	0.0811288685867547	-0.893402389668275	0.805463619089457
CPPECPEPLHDLQCQCWRKEPEERPTFEYLQAFLEDYFTSTEPQYQPGENL	2	NA	FALSE	FALSE	S493P M498Q	5	M498Q	-0.0919749143816141	0.0302350028994078	0.00142743166459003	0.0256575742630262	-0.0724431277403684	0.0576953262180592	0.0638740657369064	0.198914689695214
CPPECPEPLHYLMCQCWRKEPEERPTFEYLQAFLEDYFTSTEPQYQPGENL	2	NA	FALSE	FALSE	S493P D496Y	5	D496Y	0.01094405904554	0.154161498251808	NA	NA	0.160563119681575	0.101755028453965	-0.935030789304266	0.715090514845834
CPPECPEPPHDLMCQCWRKEPEERPTFEYLQAFLEDYFTSTEPQYQPGENL	2	NA	FALSE	FALSE	S493P L494P	5	L494P	0.159640063022595	0.0181283064696851	-0.167155808237109	0.030458906922142	0.439219478587081	0.0400777304073722	-0.366138437417985	0.215267159334357
CPPECPEQLHDLMCQCWRKEPEERPTFENLQAFLEDYFTSTEPQYQPGENL	2	NA	FALSE	FALSE	S493Q Y514N	5	Y514N	-0.17603421965019	0.0455988918231592	-0.0159682323711299	0.0177865249342241	-0.14938581283526	0.064554255350387	-0.204170296316377	0.228527130015279
CPPECPEQLHDLMCQCWRKEPEERPTFERLQAFLEDYFTSTEPQYQPGENL	2	NA	FALSE	FALSE	S493Q Y514R	5	Y514R	0.0506703825382602	0.0238522097153508	-0.0258771930161075	0.019865564256908	-0.0342853159041248	0.0552235637180002	0.0390127845074521	0.229638380128239
CPPECPEQLHDLMCQCWRKEPEERPTFEYLQAFLEDYFTSTEPQDQPGENL	2	NA	FALSE	FALSE	S493Q Y530D	5	Y530D	-0.213256410958679	0.107224898720268	0.0373786523350977	0.0503704394582851	0.0326998307351879	0.0745862136119474	0.269421937587717	0.306492406752891
CPPECPEQLHDLMCQCWRKEPEERPTFEYLQAFLEDYFTSTEPQYQPGENL	1	NA	FALSE	FALSE	S493Q	5	WT	-0.134652172345762	0.04983044716438	0.00111633804824637	0.0304261239796784	-0.270564694565003	0.092399188199111	-0.370001092871861	0.560159625591734
CPPECPEQLHDLMCQCWRKEPEERPTFEYLQAFLEDYFTSTEPQYQWGENL	2	NA	FALSE	FALSE	S493Q P532W	5	P532W	0.0113903435506544	0.03248622956214	0.0129814699966414	0.0208363185026209	-0.102778290614038	0.0559205555984847	0.398749099873576	0.520669410936939
CPPECPEQLHDLMCQCWRKEPEERPTFEYLQAFLEDYKTSTEPQYQPGENL	2	NA	FALSE	FALSE	S493Q F523K	5	F523K	NA	NA	-0.0855666205794089	0.249378870743373	-0.219100949826319	0.153338127712259	NA	NA
CPPECPEQLHDLMCQCWRKEPEGRPTFEYLQAFLEDYFTSTEPQYQPGENL	2	NA	FALSE	FALSE	S493Q E508G	5	E508G	-0.00978643242069908	0.0353849285354755	-0.00900029350845359	0.0192228535317096	-0.0849532258322917	0.0757698013262284	-0.209399950657178	0.298915799611184
CPPECPEQLHDLQCQCWRKEPEERPTFEYLQAFLEDYFTSTEPQYQPGENL	2	NA	FALSE	FALSE	S493Q M498Q	5	M498Q	-0.0709162550209629	0.027451565239823	0.00524821030119652	0.0177196747860847	-0.0313539057980257	0.051720582253558	-0.411660625194729	0.189014340241925
CPPECPEQLHYLMCQCWRKEPEERPTFEYLQAFLEDYFTSTEPQYQPGENL	2	NA	FALSE	FALSE	S493Q D496Y	5	D496Y	-0.214519974940686	0.241782408128526	NA	NA	-0.34464832630331	0.596948236838539	NA	NA
CPPECPEQPHDLMCQCWRKEPEERPTFEYLQAFLEDYFTSTEPQYQPGENL	2	NA	FALSE	FALSE	S493Q L494P	5	L494P	0.136605759573755	0.0226735492674516	-0.259783230624295	0.0372867710796962	0.346706339738237	0.0700752551772275	-1.59423170475065	1.62865314945525
CPPECPERLHDLMCQCWRKEPEERPTFENLQAFLEDYFTSTEPQYQPGENL	2	NA	FALSE	FALSE	S493R Y514N	5	Y514N	-0.120671698532497	0.0241148168962207	-0.00056117473180271	0.0140416617604513	-0.117675652942486	0.0404649404890324	-0.40644811132782	0.177205249440521
CPPECPERLHDLMCQCWRKEPEERPTFERLQAFLEDYFTSTEPQYQPGENL	2	NA	FALSE	FALSE	S493R Y514R	5	Y514R	-0.140846616203017	0.0311801096734841	-0.0155180518083195	0.0202707118590356	-0.100769960214957	0.036346897884151	0.00667205420907743	0.157139947931301
CPPECPERLHDLMCQCWRKEPEERPTFEYLQAFLEDYFTSTEPQDQPGENL	2	NA	FALSE	FALSE	S493R Y530D	5	Y530D	-0.009394299842336	0.0363608519079785	-0.00815575201559117	0.0352125295054021	0.029565905826807	0.0419428295101274	0.224740958631487	0.318745144547833
CPPECPERLHDLMCQCWRKEPEERPTFEYLQAFLEDYFTSTEPQYQPGENL	1	NA	FALSE	FALSE	S493R	5	WT	0.0628545829832029	0.0253819785414504	0.0119490418748397	0.028331009990308	0.155682713972043	0.0437569905305133	-0.114974781509613	0.268244006917042
CPPECPERLHDLMCQCWRKEPEERPTFEYLQAFLEDYFTSTEPQYQWGENL	2	NA	FALSE	FALSE	S493R P532W	5	P532W	-0.0257364725570498	0.0214317461472176	0.0205430877861127	0.0131542861917105	-0.0484877728981352	0.0311495610392306	-0.0276947217226193	0.192676989024723
CPPECPERLHDLMCQCWRKEPEERPTFEYLQAFLEDYKTSTEPQYQPGENL	2	NA	FALSE	FALSE	S493R F523K	5	F523K	-0.079500142585063	0.0525884656303738	-0.0395865990590121	0.0495485937793039	0.0523266025726994	0.0490478932890217	-0.17697649243822	0.400915617991626
CPPECPERLHDLMCQCWRKEPEGRPTFEYLQAFLEDYFTSTEPQYQPGENL	2	NA	FALSE	FALSE	S493R E508G	5	E508G	-0.0788706800815958	0.0247039371451018	-0.015670371640155	0.0175951948856325	-0.13003684884984	0.0429742333774516	-0.267322476526027	0.184593524313032
CPPECPERLHDLQCQCWRKEPEERPTFEYLQAFLEDYFTSTEPQYQPGENL	2	NA	FALSE	FALSE	S493R M498Q	5	M498Q	-0.076014905878204	0.0194046260227996	0.0226955227508264	0.0134153994325863	-0.12031226852158	0.0340771989734709	0.0429067991974311	0.121896093627684
CPPECPERLHYLMCQCWRKEPEERPTFEYLQAFLEDYFTSTEPQYQPGENL	2	NA	FALSE	FALSE	S493R D496Y	5	D496Y	-0.0153255122087877	0.0347769764723063	-0.000369166202934699	0.036976680804937	-0.252984692211292	0.076717852823182	-0.232864695299076	0.223735877593498
CPPECPERPHDLMCQCWRKEPEERPTFEYLQAFLEDYFTSTEPQYQPGENL	2	NA	FALSE	FALSE	S493R L494P	5	L494P	0.120223073506681	0.0122821202079142	-0.221519565019155	0.0226406958933495	0.435818339586911	0.0229291825291601	-0.492389821020759	0.160713770863137
CPPECPES*HDLMCQCWRKEPEERPTFENLQAFLEDYFTSTEPQYQPGENL	2	NA	FALSE	TRUE	L494* Y514N	5	Y514N	0.24352400615567	0.0129738825623408	-0.0855666205794089	0.249378870743373	0.4969298557604	0.0285792904950254	-0.339704833276426	2.22028929037415
CPPECPES*HDLMCQCWRKEPEERPTFERLQAFLEDYFTSTEPQYQPGENL	2	NA	FALSE	TRUE	L494* Y514R	5	Y514R	0.290482318238085	0.0121286927219578	-0.0673884687381306	0.229570829115393	0.443343876183228	0.0256563228741172	0.252061553209022	2.54721002497246
CPPECPES*HDLMCQCWRKEPEERPTFEYLQAFLEDYFTSTEPQDQPGENL	2	NA	FALSE	TRUE	L494* Y530D	5	Y530D	0.27808917672711	0.00960047200039472	NA	NA	0.421434635009552	0.0201164610326393	-1.01428543400573	1.98618395965173
CPPECPES*HDLMCQCWRKEPEERPTFEYLQAFLEDYFTSTEPQYQWGENL	2	NA	FALSE	TRUE	L494* P532W	5	P532W	0.269962296398307	0.00683540201455393	NA	NA	0.451624491828412	0.0163164069545716	-1.07100262393185	1.5903054785406
CPPECPES*HDLMCQCWRKEPEERPTFEYLQAFLEDYKTSTEPQYQPGENL	2	NA	FALSE	TRUE	L494* F523K	5	F523K	0.262976407803057	0.0098055249484658	NA	NA	0.466876793262242	0.0207542171828204	NA	NA
CPPECPES*HDLMCQCWRKEPEGRPTFEYLQAFLEDYFTSTEPQYQPGENL	2	NA	FALSE	TRUE	L494* E508G	5	E508G	0.262975097959033	0.0170453009216777	-0.0383999972427509	0.140856422698711	0.515436524964238	0.0364695980804339	0.132148585785537	4.72620306901823
CPPECPES*HDLQCQCWRKEPEERPTFEYLQAFLEDYFTSTEPQYQPGENL	2	NA	FALSE	TRUE	L494* M498Q	5	M498Q	0.297856145759123	0.0147269287360019	NA	NA	0.47154935797408	0.0284859678013357	-0.118676729675348	1.78069045899245
CPPECPES*HYLMCQCWRKEPEERPTFEYLQAFLEDYFTSTEPQYQPGENL	2	NA	FALSE	TRUE	L494* D496Y	5	D496Y	0.3058402816408	0.0315409482480519	NA	NA	0.515673128923449	0.0449816130245188	NA	NA
CPPECPESAHDLMCQCWRKEPEERPTFENLQAFLEDYFTSTEPQYQPGENL	2	NA	FALSE	FALSE	L494A Y514N	5	Y514N	-0.0648852805370674	0.0192282369105242	-0.0548662906856062	0.0137775070173403	0.0961656993565659	0.0348916468617334	-0.317306916294141	0.220269874413323
CPPECPESAHDLMCQCWRKEPEERPTFERLQAFLEDYFTSTEPQYQPGENL	2	NA	FALSE	FALSE	L494A Y514R	5	Y514R	-0.101629930029659	0.0219401689624479	-0.0394599899416719	0.0144480151985336	0.116996431983263	0.0259393847833692	0.239372300691405	0.134620730758641
CPPECPESAHDLMCQCWRKEPEERPTFEYLQAFLEDYFTSTEPQDQPGENL	2	NA	FALSE	FALSE	L494A Y530D	5	Y530D	-0.163311106297386	0.0245706991440058	-0.0344259261781868	0.0137753854609243	0.0805480206797417	0.0268434417521636	-0.0826139286839837	0.121704633626133
CPPECPESAHDLMCQCWRKEPEERPTFEYLQAFLEDYFTSTEPQYQPGENL	1	NA	FALSE	FALSE	L494A	5	WT	-0.0849257560498881	0.0134777774711981	-0.00691527390987116	0.00884605281341105	-0.0139166121863953	0.0216785904589239	0.0359478703250474	0.1004415005939
CPPECPESAHDLMCQCWRKEPEERPTFEYLQAFLEDYFTSTEPQYQWGENL	2	NA	FALSE	FALSE	L494A P532W	5	P532W	-0.0961616419015097	0.0137872134433529	-0.0140835661319014	0.00811729844363607	0.0380173318018322	0.0217657087870013	0.0383950558476477	0.0942458062022612
CPPECPESAHDLMCQCWRKEPEERPTFEYLQAFLEDYKTSTEPQYQPGENL	2	NA	FALSE	FALSE	L494A F523K	5	F523K	-0.146124754773494	0.0226638032476857	-0.0348615902034099	0.0132455527382278	-0.120678166759867	0.0331037961344713	-0.20814267635226	0.127289310299548
CPPECPESAHDLMCQCWRKEPEGRPTFEYLQAFLEDYFTSTEPQYQPGENL	2	NA	FALSE	FALSE	L494A E508G	5	E508G	-0.100090198585585	0.0321233842035925	-0.00142718246152549	0.0305098748587431	0.121635625922412	0.0392319886124189	-0.221742388837214	0.193372478848507
CPPECPESAHDLQCQCWRKEPEERPTFEYLQAFLEDYFTSTEPQYQPGENL	2	NA	FALSE	FALSE	L494A M498Q	5	M498Q	0.196307512931024	0.0133072460289779	-0.295655585101781	0.0387392531744087	0.446489415134813	0.0223119373214482	-0.607321063397442	0.187608422523323
CPPECPESAHYLMCQCWRKEPEERPTFEYLQAFLEDYFTSTEPQYQPGENL	2	NA	FALSE	FALSE	L494A D496Y	5	D496Y	-0.105760510729683	0.0496864675413756	-0.00915561574792643	0.0252283560846046	-0.0170081658684788	0.0817917221644293	-0.609337957390066	0.420461614389658
CPPECPESCHDLMCQCWRKEPEERPTFENLQAFLEDYFTSTEPQYQPGENL	2	NA	FALSE	FALSE	L494C Y514N	5	Y514N	-0.0937097408032007	0.0216082683779454	-0.0481763985261137	0.0129154415524354	-0.0508270293042608	0.0390638046100427	-0.179185244517835	0.154122515662195
CPPECPESCHDLMCQCWRKEPEERPTFERLQAFLEDYFTSTEPQYQPGENL	2	NA	FALSE	FALSE	L494C Y514R	5	Y514R	-0.0326908023125026	0.0200268669298729	-0.0372119487784301	0.0130255204970885	0.0502355622582229	0.0342043824062242	-0.116826992372665	0.140339926305202
CPPECPESCHDLMCQCWRKEPEERPTFEYLQAFLEDYFTSTEPQDQPGENL	2	NA	FALSE	FALSE	L494C Y530D	5	Y530D	-0.140236532276291	0.0215696142320464	-0.0140644341774597	0.0112708493899334	0.0532235573055126	0.024504350781133	0.0384455898670365	0.109292521457704
CPPECPESCHDLMCQCWRKEPEERPTFEYLQAFLEDYFTSTEPQYQPGENL	1	NA	FALSE	FALSE	L494C	5	WT	-0.00941319678337727	0.0101366363702168	-0.0150932609756929	0.00856005434898144	0.0368768927648744	0.0224137555974219	-0.0467985694404404	0.0979321683969948
CPPECPESCHDLMCQCWRKEPEERPTFEYLQAFLEDYFTSTEPQYQWGENL	2	NA	FALSE	FALSE	L494C P532W	5	P532W	-0.0390102523338605	0.0136419056681335	-0.0161795174441623	0.00971450192424419	0.0352896090773511	0.020573497411492	0.0653144038085187	0.0970172073555637
CPPECPESCHDLMCQCWRKEPEERPTFEYLQAFLEDYKTSTEPQYQPGENL	2	NA	FALSE	FALSE	L494C F523K	5	F523K	-0.0739716950440864	0.0183500152010145	-0.0262540790157713	0.0146465733328182	-0.0186689894635685	0.029987565895067	0.0549338576468197	0.134631644803535
CPPECPESCHDLMCQCWRKEPEGRPTFEYLQAFLEDYFTSTEPQYQPGENL	2	NA	FALSE	FALSE	L494C E508G	5	E508G	0.00465315554934623	0.0226315166724985	-0.0993966905941879	0.021146812011161	0.000123177058371211	0.0532078057301387	0.21722676074349	0.179234813013651
CPPECPESCHDLQCQCWRKEPEERPTFEYLQAFLEDYFTSTEPQYQPGENL	2	NA	FALSE	FALSE	L494C M498Q	5	M498Q	0.169840066750923	0.0149246783217468	-0.227293159488258	0.0388528577858783	0.298792018549988	0.034411571821359	-0.733415496364331	0.288394937638149
CPPECPESCHYLMCQCWRKEPEERPTFEYLQAFLEDYFTSTEPQYQPGENL	2	NA	FALSE	FALSE	L494C D496Y	5	D496Y	-0.109778730876118	0.045629960165746	-0.0515254522398648	0.0257223804730948	0.136778765363226	0.0661996967422843	-0.163749916728281	0.272232263221378
CPPECPESDHDLMCQCWRKEPEERPTFENLQAFLEDYFTSTEPQYQPGENL	2	NA	FALSE	FALSE	L494D Y514N	5	Y514N	0.252945515274241	0.0141453073939662	-0.280323607347361	0.0451739671808475	0.449243791739191	0.0284733341772975	-1.14120585607744	0.257665025481383
CPPECPESDHDLMCQCWRKEPEERPTFERLQAFLEDYFTSTEPQYQPGENL	2	NA	FALSE	FALSE	L494D Y514R	5	Y514R	0.253759266636038	0.0128120686806865	-0.296074586158229	0.0364239750848104	0.488497610399686	0.0317221148720307	-0.863600413805234	0.339659016005136
CPPECPESDHDLMCQCWRKEPEERPTFEYLQAFLEDYFTSTEPQDQPGENL	2	NA	FALSE	FALSE	L494D Y530D	5	Y530D	0.250133653503721	0.00908478113804834	-0.37209568689992	0.0415567045017252	0.461790462997318	0.0222661269820371	-0.863736497140156	0.218099378020846
CPPECPESDHDLMCQCWRKEPEERPTFEYLQAFLEDYFTSTEPQYQPGENL	1	NA	FALSE	FALSE	L494D	5	WT	0.271558324355912	0.00824360457902987	-0.324655609197252	0.0205786350787877	0.472256290287961	0.0185474639300014	-1.05098608748638	0.185991145829533
CPPECPESDHDLMCQCWRKEPEERPTFEYLQAFLEDYFTSTEPQYQWGENL	2	NA	FALSE	FALSE	L494D P532W	5	P532W	0.265384612805125	0.00842919343093148	-0.348049226462427	0.0237426363474339	0.473484514745181	0.0181710778988049	-1.37196925523119	0.189337839427824
CPPECPESDHDLMCQCWRKEPEERPTFEYLQAFLEDYKTSTEPQYQPGENL	2	NA	FALSE	FALSE	L494D F523K	5	F523K	0.260976223887216	0.010298865828975	-0.224441014991511	0.0275703261564528	0.460913577337453	0.0210423700837871	-0.26562001776331	0.147300849706385
CPPECPESDHDLMCQCWRKEPEGRPTFEYLQAFLEDYFTSTEPQYQPGENL	2	NA	FALSE	FALSE	L494D E508G	5	E508G	0.277517761648361	0.0150415128406947	-0.409984823271114	0.0528734923346055	0.425068303466424	0.0344381485909499	-1.61487198880831	0.71444162655512
CPPECPESDHDLQCQCWRKEPEERPTFEYLQAFLEDYFTSTEPQYQPGENL	2	NA	FALSE	FALSE	L494D M498Q	5	M498Q	0.284222275191697	0.0160550895189686	-0.224231499846056	0.0375862770298671	0.460966671646731	0.029151912876629	-1.06881495304125	0.282753330878016
CPPECPESDHYLMCQCWRKEPEERPTFEYLQAFLEDYFTSTEPQYQPGENL	2	NA	FALSE	FALSE	L494D D496Y	5	D496Y	0.240382336530309	0.0213697487787258	-0.196449107215749	0.167562465172866	0.486887163488061	0.0640921144959151	-1.83716358541661	1.1064550518569
CPPECPESEHDLMCQCWRKEPEERPTFENLQAFLEDYFTSTEPQYQPGENL	2	NA	FALSE	FALSE	L494E Y514N	5	Y514N	0.276234835893438	0.0147655111221943	-0.311507247648872	0.037056299408501	0.417034662894169	0.0305811397717841	-1.39963432303254	0.436930097080231
CPPECPESEHDLMCQCWRKEPEERPTFERLQAFLEDYFTSTEPQYQPGENL	2	NA	FALSE	FALSE	L494E Y514R	5	Y514R	0.275993166666709	0.0135283330200766	-0.315367049398471	0.0328498333964685	0.431346175227111	0.0379562879320382	-0.880620483611957	0.303906536042286
CPPECPESEHDLMCQCWRKEPEERPTFEYLQAFLEDYFTSTEPQDQPGENL	2	NA	FALSE	FALSE	L494E Y530D	5	Y530D	0.212605827486551	0.0102241849369912	-0.259263424305133	0.0204574774757394	0.405330023678956	0.0227860181484886	-1.00807029481191	0.205245998119645
CPPECPESEHDLMCQCWRKEPEERPTFEYLQAFLEDYFTSTEPQYQPGENL	1	NA	FALSE	FALSE	L494E	5	WT	0.220181370665411	0.00828105653843256	-0.326188247644913	0.0284654923394354	0.430844926064517	0.0175281598093347	-1.02338977921683	0.150235069984268
CPPECPESEHDLMCQCWRKEPEERPTFEYLQAFLEDYFTSTEPQYQWGENL	2	NA	FALSE	FALSE	L494E P532W	5	P532W	0.223156817265509	0.00774822845324944	-0.344499861089163	0.0325514332759919	0.433496528786938	0.0182875283216184	-1.25080082416867	0.17235088545865
CPPECPESEHDLMCQCWRKEPEERPTFEYLQAFLEDYKTSTEPQYQPGENL	2	NA	FALSE	FALSE	L494E F523K	5	F523K	0.154022434607579	0.0120183799969852	-0.196338390434101	0.0230526654446823	0.403959073209594	0.0240012261561322	-0.300703427326311	0.163784240495413
CPPECPESEHDLMCQCWRKEPEGRPTFEYLQAFLEDYFTSTEPQYQPGENL	2	NA	FALSE	FALSE	L494E E508G	5	E508G	0.238416566790616	0.0166856628029939	-0.292333194524999	0.0387614379303429	0.406826038413832	0.0305058603493958	-1.33144848881315	0.346344277262897
CPPECPESEHDLQCQCWRKEPEERPTFEYLQAFLEDYFTSTEPQYQPGENL	2	NA	FALSE	FALSE	L494E M498Q	5	M498Q	0.258410255582842	0.0178003441677498	-0.272377753389334	0.0541830654577879	0.410169502806358	0.0349683259057797	-0.79235013596763	0.249322149350666
CPPECPESEHYLMCQCWRKEPEERPTFEYLQAFLEDYFTSTEPQYQPGENL	2	NA	FALSE	FALSE	L494E D496Y	5	D496Y	0.253601603243004	0.0305048450499915	-0.245113257531939	0.0669606599486528	0.509188296287575	0.0848338709080291	-0.422779025766328	0.564553850508749
CPPECPESFHDLMCQCWRKEPEERPTFENLQAFLEDYFTSTEPQYQPGENL	2	NA	FALSE	FALSE	L494F Y514N	5	Y514N	-0.103862442165197	0.0208133846047273	0.0115810671705974	0.0136934016561875	-0.101702860260788	0.0402869112508724	-0.231123406696212	0.129266964410379
CPPECPESFHDLMCQCWRKEPEERPTFERLQAFLEDYFTSTEPQYQPGENL	2	NA	FALSE	FALSE	L494F Y514R	5	Y514R	-0.0591306562065975	0.0171082816098991	0.0153137990112307	0.0122726950785891	-0.0950483698266883	0.0350155297225653	0.0217566437374695	0.134553853745642
CPPECPESFHDLMCQCWRKEPEERPTFEYLQAFLEDYFTSTEPQDQPGENL	2	NA	FALSE	FALSE	L494F Y530D	5	Y530D	-0.100941875138552	0.0178765163022417	-0.0298757230390641	0.0126018399621178	-0.144679506909775	0.0330966463737775	0.203650790519759	0.122029060619798
CPPECPESFHDLMCQCWRKEPEERPTFEYLQAFLEDYFTSTEPQYQWGENL	2	NA	FALSE	FALSE	L494F P532W	5	P532W	-0.0894471795709524	0.0127843336619908	0.0334942351274826	0.0102715509087699	-0.012175761375351	0.0230782777177891	0.0506416055029929	0.10587361185073
CPPECPESFHDLMCQCWRKEPEERPTFEYLQAFLEDYKTSTEPQYQPGENL	2	NA	FALSE	FALSE	L494F F523K	5	F523K	-0.187031573964247	0.0403758070602642	-0.0868109364319576	0.0237506134831645	0.0792484613585192	0.030930044624328	-0.248913556113905	0.18344305144482
CPPECPESFHDLMCQCWRKEPEGRPTFEYLQAFLEDYFTSTEPQYQPGENL	2	NA	FALSE	FALSE	L494F E508G	5	E508G	-0.0585266026849318	0.0227019481802508	-0.0235275956618988	0.0136761741002478	-0.0535492664119041	0.054929636939605	-0.458319600445157	0.40678343860213
CPPECPESFHDLQCQCWRKEPEERPTFEYLQAFLEDYFTSTEPQYQPGENL	2	NA	FALSE	FALSE	L494F M498Q	5	M498Q	-0.0841061713795227	0.0229416406719743	-0.0311339138309654	0.0164363062088792	0.106340335086794	0.0302783431117466	-0.285827815059662	0.140059305794366
CPPECPESFHYLMCQCWRKEPEERPTFEYLQAFLEDYFTSTEPQYQPGENL	2	NA	FALSE	FALSE	L494F D496Y	5	D496Y	-0.0984957730202477	0.0307202070517538	0.0134239048282579	0.0341631833288385	-0.0917685117731219	0.0450708620438001	-0.245740267733358	0.194343480458568
CPPECPESGHDLMCQCWRKEPEERPTFENLQAFLEDYFTSTEPQYQPGENL	2	NA	FALSE	FALSE	L494G Y514N	5	Y514N	0.0709033775596074	0.0109123010233793	-0.23881052768967	0.0190693406670121	0.394695892057831	0.0196826284303428	-0.889808031542586	0.220767028579759
CPPECPESGHDLMCQCWRKEPEERPTFERLQAFLEDYFTSTEPQYQPGENL	2	NA	FALSE	FALSE	L494G Y514R	5	Y514R	0.120869790198317	0.0108613092863757	-0.216023007396575	0.016787826934415	0.395364872118838	0.0177353322514117	-0.554222229469795	0.124498813441073
CPPECPESGHDLMCQCWRKEPEERPTFEYLQAFLEDYFTSTEPQDQPGENL	2	NA	FALSE	FALSE	L494G Y530D	5	Y530D	-0.116733750031918	0.0138381497167763	-0.0458946777076766	0.00766017516047755	0.0949124170656075	0.0208271254137522	-0.195341410275672	0.107955303112036
CPPECPESGHDLMCQCWRKEPEERPTFEYLQAFLEDYFTSTEPQYQPGENL	1	NA	FALSE	FALSE	L494G	5	WT	-0.045315739266131	0.0095033709300315	-0.0656266134708444	0.0069823166246606	0.0656576524220766	0.0176447428046046	-0.264767287119964	0.0888189620133751
CPPECPESGHDLMCQCWRKEPEERPTFEYLQAFLEDYFTSTEPQYQWGENL	2	NA	FALSE	FALSE	L494G P532W	5	P532W	-0.013438383880687	0.0088998963610478	-0.0946088939992926	0.00907682993246633	0.199298401449474	0.0155186746725288	-0.403691600323111	0.0915015146796852
CPPECPESGHDLMCQCWRKEPEERPTFEYLQAFLEDYKTSTEPQYQPGENL	2	NA	FALSE	FALSE	L494G F523K	5	F523K	-0.151398621246568	0.0170854072776877	-0.0911946112428088	0.00982745380755904	0.0968516869572432	0.0194510436475606	-0.541373278819786	0.115674519921487
CPPECPESGHDLMCQCWRKEPEGRPTFEYLQAFLEDYFTSTEPQYQPGENL	2	NA	FALSE	FALSE	L494G E508G	5	E508G	0.0242023265632227	0.0144950177904508	-0.192057711587012	0.0195994493849042	0.393225405009998	0.0197782570985502	-0.695144487064679	0.157182211135707
CPPECPESGHDLQCQCWRKEPEERPTFEYLQAFLEDYFTSTEPQYQPGENL	2	NA	FALSE	FALSE	L494G M498Q	5	M498Q	0.26415166078939	0.00934066694152699	-0.31054725917592	0.0279591369943588	0.426077984588822	0.0220036869397346	-0.626136385393875	0.157119912015539
CPPECPESGHYLMCQCWRKEPEERPTFEYLQAFLEDYFTSTEPQYQPGENL	2	NA	FALSE	FALSE	L494G D496Y	5	D496Y	-0.0717687645098744	0.0474075248211385	-0.131426919794657	0.0659510786077615	-0.0509659449197991	0.060721085311814	-0.307821917229872	0.227188285307757
CPPECPESHHDLMCQCWRKEPEERPTFENLQAFLEDYFTSTEPQYQPGENL	2	NA	FALSE	FALSE	L494H Y514N	5	Y514N	0.192533428692543	0.0144869424484374	-0.254712609740367	0.0324445691674433	0.44791597909637	0.028769860451886	-1.16813921455848	0.2286446027847
CPPECPESHHDLMCQCWRKEPEERPTFERLQAFLEDYFTSTEPQYQPGENL	2	NA	FALSE	FALSE	L494H Y514R	5	Y514R	0.216117517081383	0.0150985807078886	-0.187204148259638	0.0241425531417347	0.425862513335681	0.0289510967050455	-0.904964526343208	0.185109711129281
CPPECPESHHDLMCQCWRKEPEERPTFEYLQAFLEDYFTSTEPQDQPGENL	2	NA	FALSE	FALSE	L494H Y530D	5	Y530D	-0.110593613383513	0.0257455895237161	-0.0789395198899074	0.0176449120301494	0.241952831070191	0.0282929947361532	0.209846940376076	0.139896246587031
CPPECPESHHDLMCQCWRKEPEERPTFEYLQAFLEDYFTSTEPQYQPGENL	1	NA	FALSE	FALSE	L494H	5	WT	0.106056231978935	0.00967496842602092	-0.0913924794250476	0.0100642636448135	0.313994336150474	0.0209419186763048	-0.121307691299881	0.110864490783142
CPPECPESHHDLMCQCWRKEPEERPTFEYLQAFLEDYFTSTEPQYQWGENL	2	NA	FALSE	FALSE	L494H P532W	5	P532W	0.123062052475843	0.00919907737452597	-0.107981080291019	0.0157557900829703	0.362572472157011	0.0188484177131358	-0.597226187135315	0.119096580283656
CPPECPESHHDLMCQCWRKEPEERPTFEYLQAFLEDYKTSTEPQYQPGENL	2	NA	FALSE	FALSE	L494H F523K	5	F523K	-0.142094272626638	0.0285036659036559	-0.025896462690139	0.0179740981552811	0.263460907639558	0.0275198930223309	0.213714264156217	0.118353340110996
CPPECPESHHDLMCQCWRKEPEGRPTFEYLQAFLEDYFTSTEPQYQPGENL	2	NA	FALSE	FALSE	L494H E508G	5	E508G	0.198264223636392	0.0253327673118895	-0.29114017133446	0.0617810226269535	0.449275591569432	0.0459578022025839	-0.539371676825719	0.244228289839001
CPPECPESHHDLQCQCWRKEPEERPTFEYLQAFLEDYFTSTEPQYQPGENL	2	NA	FALSE	FALSE	L494H M498Q	5	M498Q	0.259752835149211	0.0140125742195073	-0.335664141676265	0.0421121334439923	0.402292367912511	0.0360126400495236	-0.641277049872622	0.336677927550686
CPPECPESHHYLMCQCWRKEPEERPTFEYLQAFLEDYFTSTEPQYQPGENL	2	NA	FALSE	FALSE	L494H D496Y	5	D496Y	0.0283815874244418	0.0348457909051304	-0.112933805680249	0.0454447151442532	0.356461664852946	0.0546741315084463	0.181808072910365	0.438698169672313
CPPECPESIHDLMCQCWRKEPEERPTFENLQAFLEDYFTSTEPQYQPGENL	2	NA	FALSE	FALSE	L494I Y514N	5	Y514N	-0.118471557394392	0.0402587490545979	-0.021458730044497	0.0293655386755785	-0.0509272177072389	0.0603293602388838	-0.208361842286363	0.240735196668932
CPPECPESIHDLMCQCWRKEPEERPTFERLQAFLEDYFTSTEPQYQPGENL	2	NA	FALSE	FALSE	L494I Y514R	5	Y514R	0.00326722442179568	0.022360248159034	-0.0056841188167354	0.0206717175206164	-0.0974974227423861	0.0572386613527993	-0.278664703984904	0.364866369422357
CPPECPESIHDLMCQCWRKEPEERPTFEYLQAFLEDYFTSTEPQDQPGENL	2	NA	FALSE	FALSE	L494I Y530D	5	Y530D	-0.192258714713564	0.0591634888462957	-0.00287001225826191	0.0336504805235405	-0.160665743174694	0.0515158053691238	0.121414238395973	0.259560595407517
CPPECPESIHDLMCQCWRKEPEERPTFEYLQAFLEDYFTSTEPQYQPGENL	1	NA	FALSE	FALSE	L494I	5	WT	-0.0474603096472966	0.0237905041878798	0.0135265254656803	0.0172882132728635	-0.0736880296856759	0.0398372449401016	0.149231535275516	0.17601733043876
CPPECPESIHDLMCQCWRKEPEERPTFEYLQAFLEDYFTSTEPQYQWGENL	2	NA	FALSE	FALSE	L494I P532W	5	P532W	-0.0615266186758029	0.0223302502398596	0.00629389210431818	0.0329911833656151	-0.0376510582455019	0.0404510245366571	-0.14613971566068	0.158269064590945
CPPECPESIHDLMCQCWRKEPEERPTFEYLQAFLEDYKTSTEPQYQPGENL	2	NA	FALSE	FALSE	L494I F523K	5	F523K	-0.18262186762862	0.0889755788796266	-0.0213685383064579	0.0359320379258277	-0.252895505839442	0.130321310957461	-0.381660565741088	0.659267211966539
CPPECPESIHDLMCQCWRKEPEGRPTFEYLQAFLEDYFTSTEPQYQPGENL	2	NA	FALSE	FALSE	L494I E508G	5	E508G	-0.0655149091865793	0.0345367950261531	-0.00317687937476698	0.0423914930774424	-0.00472745008219083	0.0790157564066554	-0.182458639540354	0.20230839009901
CPPECPESIHDLQCQCWRKEPEERPTFEYLQAFLEDYFTSTEPQYQPGENL	2	NA	FALSE	FALSE	L494I M498Q	5	M498Q	0.0301310400532029	0.0245152852875549	0.0140556356283054	0.0248043478929338	0.137123912872671	0.0619554311407041	-0.00723984297005032	0.213721226569111
CPPECPESIHYLMCQCWRKEPEERPTFEYLQAFLEDYFTSTEPQYQPGENL	2	NA	FALSE	FALSE	L494I D496Y	5	D496Y	-0.168269619259826	0.0738960951160121	0.029547670614876	0.0574860330177396	0.173832968240529	0.0776468342293538	0.355426096065824	0.394322380300413
CPPECPESKHDLMCQCWRKEPEERPTFENLQAFLEDYFTSTEPQYQPGENL	2	NA	FALSE	FALSE	L494K Y514N	5	Y514N	0.259202465964165	0.0124756735508023	-0.243951124519643	0.042816432474405	0.435686972173742	0.0380185940472605	-0.86507114270464	0.364163935999605
CPPECPESKHDLMCQCWRKEPEERPTFERLQAFLEDYFTSTEPQYQPGENL	2	NA	FALSE	FALSE	L494K Y514R	5	Y514R	0.253138038881768	0.0119907873871299	-0.273677797377017	0.0376121491427063	0.467303120875145	0.0352372332597196	-0.986222620304377	0.367161701490978
CPPECPESKHDLMCQCWRKEPEERPTFEYLQAFLEDYFTSTEPQDQPGENL	2	NA	FALSE	FALSE	L494K Y530D	5	Y530D	0.177818604513629	0.011623073709074	-0.259461471866131	0.0335558376692251	0.459806725661182	0.0214560997962844	-0.643965113658569	0.181446106365555
CPPECPESKHDLMCQCWRKEPEERPTFEYLQAFLEDYFTSTEPQYQPGENL	1	NA	FALSE	FALSE	L494K	5	WT	0.209509174716082	0.008430452166882	-0.233688584631743	0.0206965022229441	0.46594114625413	0.0179284000178302	-0.800205928926479	0.133840053024668
CPPECPESKHDLMCQCWRKEPEERPTFEYLQAFLEDYFTSTEPQYQWGENL	2	NA	FALSE	FALSE	L494K P532W	5	P532W	0.197915808555943	0.0085573253485675	-0.28205718811423	0.0219470043775786	0.445463661899774	0.0176083005998063	-0.942090463009831	0.129413409130246
CPPECPESKHDLMCQCWRKEPEERPTFEYLQAFLEDYKTSTEPQYQPGENL	2	NA	FALSE	FALSE	L494K F523K	5	F523K	0.157254678244007	0.0108561559133738	-0.142681664002299	0.0214145610250812	0.41695006221704	0.0201352674365588	-0.15625142654642	0.131376914977506
CPPECPESKHDLMCQCWRKEPEGRPTFEYLQAFLEDYFTSTEPQYQPGENL	2	NA	FALSE	FALSE	L494K E508G	5	E508G	0.265467895223809	0.0137798929033744	-0.283171182707001	0.0337453703314929	0.400296706830867	0.0397834170527283	-1.71246268442395	0.78176518810839
CPPECPESKHDLQCQCWRKEPEERPTFEYLQAFLEDYFTSTEPQYQPGENL	2	NA	FALSE	FALSE	L494K M498Q	5	M498Q	0.227159618245267	0.016551173015391	-0.297091916047604	0.0442040192818137	0.471665138065387	0.0368583358181718	-0.878963438908499	0.373068662288084
CPPECPESKHYLMCQCWRKEPEERPTFEYLQAFLEDYFTSTEPQYQPGENL	2	NA	FALSE	FALSE	L494K D496Y	5	D496Y	0.186895621318784	0.0251715485804969	-0.520986479560162	0.213555993614372	0.457591178954341	0.0646764914297118	-0.179068373855719	0.598711860940513
CPPECPESL*DLMCQCWRKEPEERPTFENLQAFLEDYFTSTEPQYQPGENL	2	NA	FALSE	TRUE	H495* Y514N	5	Y514N	0.271786890621097	0.0118355486695808	-0.41486975247615	0.0536911790224165	0.515520303761104	0.0336277262846475	-1.15982608322517	0.750398648060682
CPPECPESL*DLMCQCWRKEPEERPTFERLQAFLEDYFTSTEPQYQPGENL	2	NA	FALSE	TRUE	H495* Y514R	5	Y514R	0.277488994302639	0.0117112923223921	-0.550996884224321	0.0827034700380143	0.492184497501331	0.0201814779234836	-0.643893504769023	0.189074910084644
CPPECPESL*DLMCQCWRKEPEERPTFEYLQAFLEDYFTSTEPQDQPGENL	2	NA	FALSE	TRUE	H495* Y530D	5	Y530D	0.25467695412193	0.00883326179209124	-0.468851191686576	0.0494067189986	0.503953082259564	0.0224729992666283	-0.965834179581226	0.218067035509165
CPPECPESL*DLMCQCWRKEPEERPTFEYLQAFLEDYFTSTEPQYQPGENL	1	NA	FALSE	TRUE	H495*	5	WT	0.276100473871577	0.00858400022420747	-0.419713226187501	0.054314950268647	0.472544010166459	0.0163685516599716	-1.1763504003936	0.194900420591336
CPPECPESL*DLMCQCWRKEPEERPTFEYLQAFLEDYFTSTEPQYQWGENL	2	NA	FALSE	TRUE	H495* P532W	5	P532W	0.262510952842772	0.00777232896837097	-0.363059640701821	0.041219112581923	0.474349267130583	0.0179569149970973	-0.94860643532198	0.155967455120941
CPPECPESL*DLMCQCWRKEPEERPTFEYLQAFLEDYKTSTEPQYQPGENL	2	NA	FALSE	TRUE	H495* F523K	5	F523K	0.242826768798274	0.00984432216154899	-0.527028220785036	0.0661991584179772	0.480159445979952	0.0190183942607605	-0.818344106720028	0.16191735360544
CPPECPESL*DLMCQCWRKEPEGRPTFEYLQAFLEDYFTSTEPQYQPGENL	2	NA	FALSE	TRUE	H495* E508G	5	E508G	0.279004933689722	0.0135020792672037	-0.423342433208985	0.0614906674672091	0.521153101848387	0.0284592546951619	-1.33254218035133	0.310807093062941
CPPECPESL*DLQCQCWRKEPEERPTFEYLQAFLEDYFTSTEPQYQPGENL	2	NA	FALSE	TRUE	H495* M498Q	5	M498Q	0.244162859404192	0.0123725622172031	-0.384400637500156	0.0509297756798203	0.492498530972492	0.0290722338590553	-0.694234869463148	0.288432932043283
CPPECPESL*YLMCQCWRKEPEERPTFEYLQAFLEDYFTSTEPQYQPGENL	2	NA	FALSE	TRUE	H495* D496Y	5	D496Y	0.285977448577182	0.0207315242598262	-0.257954903158228	0.112370837793093	0.440493450301453	0.0432759651125807	-1.46694810779921	0.52231241123107
CPPECPESLADLMCQCWRKEPEERPTFENLQAFLEDYFTSTEPQYQPGENL	2	NA	FALSE	FALSE	H495A Y514N	5	Y514N	-0.179968033111254	0.0343363430672533	-0.0391544630970993	0.0188537613155123	0.0364186889203849	0.0611341176382052	-0.368279977556673	0.278730990073856
CPPECPESLADLMCQCWRKEPEERPTFERLQAFLEDYFTSTEPQYQPGENL	2	NA	FALSE	FALSE	H495A Y514R	5	Y514R	-0.16596789576628	0.043108001597263	0.0189875245668937	0.0337009735136652	-0.039386004082555	0.0485742813442102	0.401685269266471	0.173419832454268
CPPECPESLADLMCQCWRKEPEERPTFEYLQAFLEDYFTSTEPQDQPGENL	2	NA	FALSE	FALSE	H495A Y530D	5	Y530D	-0.0721899542971752	0.0370815810509662	-0.0212330011775303	0.0343149898919817	0.016734868647511	0.0571686469656439	-0.0206841862783336	0.227046165783602
CPPECPESLADLMCQCWRKEPEERPTFEYLQAFLEDYFTSTEPQYQPGENL	1	NA	FALSE	FALSE	H495A	5	WT	-0.0551505219196786	0.0235161016068249	-0.00102356251370765	0.020648713220337	-0.0237426684155167	0.0403508268082703	0.141473106751096	0.149990483851057
CPPECPESLADLMCQCWRKEPEERPTFEYLQAFLEDYFTSTEPQYQWGENL	2	NA	FALSE	FALSE	H495A P532W	5	P532W	-0.0697637489692466	0.0242078523122425	0.00345605185562542	0.0216570532923472	0.0549214207383761	0.0439256822558647	-0.537111517890903	0.222363237756511
CPPECPESLADLMCQCWRKEPEERPTFEYLQAFLEDYKTSTEPQYQPGENL	2	NA	FALSE	FALSE	H495A F523K	5	F523K	0.0335725396599774	0.0328755283032722	-0.0732881757173455	0.0754229077697337	0.111390040000285	0.0607546406256455	0.617878967758149	0.328201286714497
CPPECPESLADLMCQCWRKEPEGRPTFEYLQAFLEDYFTSTEPQYQPGENL	2	NA	FALSE	FALSE	H495A E508G	5	E508G	-0.170340284288209	0.0377601689299182	-0.00306842037915082	0.01745181982976	-0.00875657517153134	0.0524643242983501	-0.0221380845588118	0.178371251113331
CPPECPESLADLQCQCWRKEPEERPTFEYLQAFLEDYFTSTEPQYQPGENL	2	NA	FALSE	FALSE	H495A M498Q	5	M498Q	-0.0201234512863732	0.0322963006789036	-0.00908255030059998	0.0282133821427203	0.180293600111036	0.0436640844882557	0.0042113193065751	0.350311647164908
CPPECPESLAYLMCQCWRKEPEERPTFEYLQAFLEDYFTSTEPQYQPGENL	2	NA	FALSE	FALSE	H495A D496Y	5	D496Y	-0.217273006441523	0.114226298380446	-0.0196748768503083	0.0659459797810671	-0.100741775871593	0.364005016206372	NA	NA
CPPECPESLCDLMCQCWRKEPEERPTFENLQAFLEDYFTSTEPQYQPGENL	2	NA	FALSE	FALSE	H495C Y514N	5	Y514N	-0.177935875806119	0.0391956402877476	-0.0157625583776567	0.0248762070066781	-0.0950778582624115	0.0426558266041492	0.0584928723040548	0.16239243215332
CPPECPESLCDLMCQCWRKEPEERPTFERLQAFLEDYFTSTEPQYQPGENL	2	NA	FALSE	FALSE	H495C Y514R	5	Y514R	-0.136515288903505	0.0340062439000752	-0.0391952287763602	0.0245359268737955	-0.0125102536758951	0.0461184472935026	0.0653009467943685	0.161964395715454
CPPECPESLCDLMCQCWRKEPEERPTFEYLQAFLEDYFTSTEPQDQPGENL	2	NA	FALSE	FALSE	H495C Y530D	5	Y530D	0.00787710435336786	0.0272198651472604	-0.196340823557537	0.0394475948622275	-0.159962491456042	0.0574830314690003	0.218435134190156	0.232977805303883
CPPECPESLCDLMCQCWRKEPEERPTFEYLQAFLEDYFTSTEPQYQPGENL	1	NA	FALSE	FALSE	H495C	5	WT	-0.149089338412085	0.0379061193435675	0.00605531063746391	0.0216583280775545	-0.107739720640571	0.0575521575858144	0.260909178184015	0.214989563056193
CPPECPESLCDLMCQCWRKEPEERPTFEYLQAFLEDYFTSTEPQYQWGENL	2	NA	FALSE	FALSE	H495C P532W	5	P532W	-0.128304728601312	0.0277822055688626	-0.00750306384175606	0.0182087664227739	0.0212779495094395	0.0385848930717382	0.00918079373245927	0.164037475433345
CPPECPESLCDLMCQCWRKEPEERPTFEYLQAFLEDYKTSTEPQYQPGENL	2	NA	FALSE	FALSE	H495C F523K	5	F523K	-0.111011807856492	0.0966734342643961	-0.0197282983489096	0.0495876231629656	0.0336829879239567	0.0685144358717715	0.672492055818664	0.510992697502565
CPPECPESLCDLMCQCWRKEPEGRPTFEYLQAFLEDYFTSTEPQYQPGENL	2	NA	FALSE	FALSE	H495C E508G	5	E508G	-0.169516963346539	0.0413223005739275	-0.0184694856229253	0.0328298499020932	-0.0839916193533512	0.0568674219716059	0.1654346841718	0.234129817673318
CPPECPESLCDLQCQCWRKEPEERPTFEYLQAFLEDYFTSTEPQYQPGENL	2	NA	FALSE	FALSE	H495C M498Q	5	M498Q	-0.0105726533317488	0.0209479780418778	-0.054449919627263	0.0201990527154976	0.29031305176006	0.0429966704786846	0.0125062230371235	0.174977441141862
CPPECPESLCYLMCQCWRKEPEERPTFEYLQAFLEDYFTSTEPQYQPGENL	2	NA	FALSE	FALSE	H495C D496Y	5	D496Y	-0.00962631355225071	0.0665833966597959	0.118820987141608	0.127117691787098	-0.00275554022642866	0.074621160571054	-0.539603668551275	0.411692014800045
CPPECPESLDDLMCQCWRKEPEERPTFENLQAFLEDYFTSTEPQYQPGENL	2	NA	FALSE	FALSE	H495D Y514N	5	Y514N	-0.129237827119204	0.0307990437460388	-0.0478008967851922	0.0144951515906807	0.0887355615778904	0.0534266126803363	0.295962219393094	0.173872073867171
CPPECPESLDDLMCQCWRKEPEERPTFERLQAFLEDYFTSTEPQYQPGENL	2	NA	FALSE	FALSE	H495D Y514R	5	Y514R	-0.0429802356251435	0.0236487502945965	-0.0281839066567673	0.020767604593648	0.151739390393665	0.031458261986684	0.25954312084454	0.175421294645487
CPPECPESLDDLMCQCWRKEPEERPTFEYLQAFLEDYFTSTEPQDQPGENL	2	NA	FALSE	FALSE	H495D Y530D	5	Y530D	-0.103533718334503	0.0246317580440433	-0.0102609950518483	0.0187485362918876	0.0892249884388373	0.0318918712491938	0.378177349933246	0.142528099850315
CPPECPESLDDLMCQCWRKEPEERPTFEYLQAFLEDYFTSTEPQYQPGENL	1	NA	FALSE	FALSE	H495D	5	WT	-0.107579436695865	0.0202005083145873	0.0030382450680661	0.0122247729436218	0.00221182552662922	0.0306090913916872	0.226197522337488	0.168738993726593
CPPECPESLDDLMCQCWRKEPEERPTFEYLQAFLEDYFTSTEPQYQWGENL	2	NA	FALSE	FALSE	H495D P532W	5	P532W	-0.0763567092942882	0.0202477558244813	-0.0194328014834374	0.0205478552321869	0.0621631792906644	0.0255241402770821	0.263672870881605	0.112713753567456
CPPECPESLDDLMCQCWRKEPEERPTFEYLQAFLEDYKTSTEPQYQPGENL	2	NA	FALSE	FALSE	H495D F523K	5	F523K	-0.17817360922393	0.0283389066079078	-0.0235880512232446	0.0208966880366733	-0.0602074782875803	0.036514277751301	0.124252223067288	0.145958655236742
CPPECPESLDDLMCQCWRKEPEGRPTFEYLQAFLEDYFTSTEPQYQPGENL	2	NA	FALSE	FALSE	H495D E508G	5	E508G	-0.0802206984788884	0.0374794195374223	-0.0564161645906613	0.0238164902411851	0.0756128576917382	0.05249426612849	-0.130011839707225	0.353843504101508
CPPECPESLDDLQCQCWRKEPEERPTFEYLQAFLEDYFTSTEPQYQPGENL	2	NA	FALSE	FALSE	H495D M498Q	5	M498Q	0.031791113442258	0.0236889108388887	-0.0470280452291711	0.0416421173998852	0.279653307279425	0.0312492074999081	-0.254460849694238	0.227011659925892
CPPECPESLDYLMCQCWRKEPEERPTFEYLQAFLEDYFTSTEPQYQPGENL	2	NA	FALSE	FALSE	H495D D496Y	5	D496Y	-0.187703847971451	0.0838173421160269	-0.0429202894734258	0.0290718558524385	-0.288275732151239	0.142625989047067	-0.638156528099436	0.85895218127781
CPPECPESLEDLMCQCWRKEPEERPTFENLQAFLEDYFTSTEPQYQPGENL	2	NA	FALSE	FALSE	H495E Y514N	5	Y514N	-0.0662981079105972	0.0254520337120534	-0.0297518192757157	0.0211992947144685	-0.0881019563669166	0.0557322988505587	-0.251404010724257	0.406327966164008
CPPECPESLEDLMCQCWRKEPEERPTFERLQAFLEDYFTSTEPQYQPGENL	2	NA	FALSE	FALSE	H495E Y514R	5	Y514R	0.0225724438717053	0.023479966737854	-0.0167999602832902	0.0201172912515403	0.120697853170079	0.0400102858128236	-0.100453868844813	0.197421407747289
CPPECPESLEDLMCQCWRKEPEERPTFEYLQAFLEDYFTSTEPQDQPGENL	2	NA	FALSE	FALSE	H495E Y530D	5	Y530D	-0.175079564338838	0.0330735882502278	-0.0386375680951592	0.0184337446072704	0.0975188652714889	0.0566822080599256	0.468352672946901	0.194319374852084
CPPECPESLEDLMCQCWRKEPEERPTFEYLQAFLEDYFTSTEPQYQPGENL	1	NA	FALSE	FALSE	H495E	5	WT	-0.0336074422141247	0.0143561794591155	-0.0236751271246874	0.0106703781742547	0.0928851677486848	0.0289402935373766	0.296531584555056	0.140612086225082
CPPECPESLEDLMCQCWRKEPEERPTFEYLQAFLEDYFTSTEPQYQWGENL	2	NA	FALSE	FALSE	H495E P532W	5	P532W	-0.0619231382631094	0.0154898105101993	-0.00662070001848683	0.0129499485546675	0.0582100110815477	0.0351604839997031	-0.0148218927103461	0.199547504819295
CPPECPESLEDLMCQCWRKEPEERPTFEYLQAFLEDYKTSTEPQYQPGENL	2	NA	FALSE	FALSE	H495E F523K	5	F523K	-0.123554597627878	0.0316949003677982	-0.0442775263598042	0.0178299992387269	-0.0163670453949311	0.0465035034248578	0.262650988204628	0.182714545035571
CPPECPESLEDLMCQCWRKEPEGRPTFEYLQAFLEDYFTSTEPQYQPGENL	2	NA	FALSE	FALSE	H495E E508G	5	E508G	-0.0846588023878406	0.0313517148287971	-0.0437290676603034	0.0191911421721631	0.130603225937892	0.0404223539761325	0.102596863268313	0.188941630959144
CPPECPESLEDLQCQCWRKEPEERPTFEYLQAFLEDYFTSTEPQYQPGENL	2	NA	FALSE	FALSE	H495E M498Q	5	M498Q	0.152394889030931	0.0176277745026656	-0.0255854625920996	0.0286051728666356	0.346206727020314	0.0287815862180907	0.418091813698241	0.141779162792761
CPPECPESLEYLMCQCWRKEPEERPTFEYLQAFLEDYFTSTEPQYQPGENL	2	NA	FALSE	FALSE	H495E D496Y	5	D496Y	-0.140802055777868	0.115972407416951	-0.0150036655878797	0.0466828261962859	0.232539730236722	0.0755759628933931	0.0976271238690691	0.551625527218829
CPPECPESLFDLMCQCWRKEPEERPTFENLQAFLEDYFTSTEPQYQPGENL	2	NA	FALSE	FALSE	H495F Y514N	5	Y514N	-0.16193017935922	0.0515498818177652	-0.0374342812998716	0.0360613562413527	-0.176741587172985	0.07579685609833	0.369375937267146	0.446021501987041
CPPECPESLFDLMCQCWRKEPEERPTFERLQAFLEDYFTSTEPQYQPGENL	2	NA	FALSE	FALSE	H495F Y514R	5	Y514R	-0.105600205466837	0.0411739989741569	-0.0247630228266384	0.0341275740238457	-0.0882062713666751	0.0507280583253193	-0.544815835085293	0.323601091457149
CPPECPESLFDLMCQCWRKEPEERPTFEYLQAFLEDYFTSTEPQDQPGENL	2	NA	FALSE	FALSE	H495F Y530D	5	Y530D	-0.0251079229571452	0.0659707324981622	NA	NA	0.0856328822810441	0.0484636827854704	-0.190312715323794	1.82026191833014
CPPECPESLFDLMCQCWRKEPEERPTFEYLQAFLEDYFTSTEPQYQPGENL	1	NA	FALSE	FALSE	H495F	5	WT	-0.195006009175779	0.153823482928945	-0.00539501511060365	0.0414902496866157	-0.118126141416413	0.0687803028718744	0.380176886248129	0.378312103611627
CPPECPESLFDLMCQCWRKEPEERPTFEYLQAFLEDYFTSTEPQYQWGENL	2	NA	FALSE	FALSE	H495F P532W	5	P532W	0.034888152146685	0.0305268522932738	-0.0568113661129643	0.0356548292756201	-0.153768238818686	0.0667786505919515	0.504898635597429	0.513167666637702
CPPECPESLFDLMCQCWRKEPEERPTFEYLQAFLEDYKTSTEPQYQPGENL	2	NA	FALSE	FALSE	H495F F523K	5	F523K	0.124177696252499	0.0484680340065951	0.121678343932722	0.0317660722883377	-0.031555458611249	0.101365306046698	0.132148585785537	1.78964508663637
CPPECPESLFDLMCQCWRKEPEGRPTFEYLQAFLEDYFTSTEPQYQPGENL	2	NA	FALSE	FALSE	H495F E508G	5	E508G	-0.121662223747864	0.0496074237039197	-0.0113752851401144	0.0280089353815639	-0.220125962017493	0.0623082822639732	-0.0678790024133473	0.23281343138564
CPPECPESLFDLQCQCWRKEPEERPTFEYLQAFLEDYFTSTEPQYQPGENL	2	NA	FALSE	FALSE	H495F M498Q	5	M498Q	-0.0798993330146234	0.0230312629446119	-0.0239409679078958	0.0167113073566605	-0.0520698630727476	0.0411287108918664	-0.128459879975595	0.198178046461226
CPPECPESLFYLMCQCWRKEPEERPTFEYLQAFLEDYFTSTEPQYQPGENL	2	NA	FALSE	FALSE	H495F D496Y	5	D496Y	0.170461729877892	0.0323741720490858	-0.138609832996767	0.038469672057996	0.144109198846329	0.0592191527726625	-0.968717625519835	1.17706572693988
CPPECPESLGDLMCQCWRKEPEERPTFENLQAFLEDYFTSTEPQYQPGENL	2	NA	FALSE	FALSE	H495G Y514N	5	Y514N	-0.121352067421252	0.021444604386046	-0.0411264212082811	0.0120858334999462	-0.0502862562659391	0.0322434192181114	-0.262422071710792	0.173385880857145
CPPECPESLGDLMCQCWRKEPEERPTFERLQAFLEDYFTSTEPQYQPGENL	2	NA	FALSE	FALSE	H495G Y514R	5	Y514R	-0.163822182239296	0.0210109221984521	0.00383986118041637	0.0103721199631728	-0.180619454872353	0.0359379559879548	-0.183019717579513	0.131817243525845
CPPECPESLGDLMCQCWRKEPEERPTFEYLQAFLEDYFTSTEPQDQPGENL	2	NA	FALSE	FALSE	H495G Y530D	5	Y530D	-0.120174294729633	0.0187522313725478	-0.029666041675412	0.0133775663157338	-0.106814245485805	0.0305355667182988	0.0972947665486055	0.12173475344672
CPPECPESLGDLMCQCWRKEPEERPTFEYLQAFLEDYFTSTEPQYQPGENL	1	NA	FALSE	FALSE	H495G	5	WT	-0.0996880367203813	0.0136973526781862	0.00548868497907308	0.00819132076620372	-0.0437740982239378	0.026733071226758	-0.221937323617891	0.11557521650936
CPPECPESLGDLMCQCWRKEPEERPTFEYLQAFLEDYFTSTEPQYQWGENL	2	NA	FALSE	FALSE	H495G P532W	5	P532W	-0.118452951156109	0.0134040126826794	0.00389322121670097	0.00962791053656753	-0.104902221690304	0.0251195250366983	-0.222141594253186	0.116385455984584
CPPECPESLGDLMCQCWRKEPEERPTFEYLQAFLEDYKTSTEPQYQPGENL	2	NA	FALSE	FALSE	H495G F523K	5	F523K	-0.10584764722356	0.0250993835751584	-0.0519102099379746	0.0202975372858709	-0.031849488231283	0.0347880229070349	-0.0539135136074112	0.167937593253863
CPPECPESLGDLMCQCWRKEPEGRPTFEYLQAFLEDYFTSTEPQYQPGENL	2	NA	FALSE	FALSE	H495G E508G	5	E508G	-0.160503787400075	0.0257500527419729	-0.00103642906456115	0.0124528030927188	-0.0239065191741261	0.0385996684604888	-0.112130080067702	0.195175215747284
CPPECPESLGDLQCQCWRKEPEERPTFEYLQAFLEDYFTSTEPQYQPGENL	2	NA	FALSE	FALSE	H495G M498Q	5	M498Q	-0.0266630699906472	0.0163629040191092	-0.0163995557362745	0.013061998730515	0.0640897309337363	0.0294488189918129	0.309017430649796	0.126606494397068
CPPECPESLGYLMCQCWRKEPEERPTFEYLQAFLEDYFTSTEPQYQPGENL	2	NA	FALSE	FALSE	H495G D496Y	5	D496Y	-0.154178848162642	0.0484408953226336	0.0127093962482668	0.029953185030499	0.0343767907114606	0.0820096169771057	0.0910796928847468	0.242027383734674
CPPECPESLH*LMCQCWRKEPEERPTFENLQAFLEDYFTSTEPQYQPGENL	2	NA	FALSE	TRUE	D496* Y514N	5	Y514N	0.275818162622058	0.0147162294186752	-0.449822192849413	0.0592806100585591	0.519378695188088	0.0350793045468494	-0.561856246117261	0.279330210071626
CPPECPESLH*LMCQCWRKEPEERPTFERLQAFLEDYFTSTEPQYQPGENL	2	NA	FALSE	TRUE	D496* Y514R	5	Y514R	0.256029462516231	0.0118042805660018	-0.430649541600003	0.056348338398123	0.439264429740329	0.0243239654503679	-0.850224395490027	0.213448958827952
CPPECPESLH*LMCQCWRKEPEERPTFEYLQAFLEDYFTSTEPQDQPGENL	2	NA	FALSE	TRUE	D496* Y530D	5	Y530D	0.268394626642175	0.00935587360791089	-0.427807999801413	0.0454926497061315	0.457334502687722	0.0197493550113192	-0.915538984391922	0.147937332183359
CPPECPESLH*LMCQCWRKEPEERPTFEYLQAFLEDYFTSTEPQYQPGENL	1	NA	FALSE	TRUE	D496*	5	WT	0.25885288373955	0.00809913912152505	-0.492230251774357	0.0438810611151662	0.439295140469258	0.0172860722490702	-1.04571166251399	0.170647289519674
CPPECPESLH*LMCQCWRKEPEERPTFEYLQAFLEDYFTSTEPQYQWGENL	2	NA	FALSE	TRUE	D496* P532W	5	P532W	0.272061467224769	0.00659552167276951	-0.420680327709846	0.0296969807912913	0.457905429285521	0.0142336185406654	-1.20184146130407	0.154431315111447
CPPECPESLH*LMCQCWRKEPEERPTFEYLQAFLEDYKTSTEPQYQPGENL	2	NA	FALSE	TRUE	D496* F523K	5	F523K	0.263716161139307	0.00890586061233547	-0.412179340301938	0.0312976728074216	0.443500988632571	0.0202913290776986	-1.14367935991051	0.218108643847465
CPPECPESLH*LMCQCWRKEPEGRPTFEYLQAFLEDYFTSTEPQYQPGENL	2	NA	FALSE	TRUE	D496* E508G	5	E508G	0.28484796386484	0.0135995267032759	-0.473326363779854	0.0627270365868976	0.46213219253499	0.0280971811929641	-1.34860723550731	0.300043022580084
CPPECPESLH*LQCQCWRKEPEERPTFEYLQAFLEDYFTSTEPQYQPGENL	2	NA	FALSE	TRUE	D496* M498Q	5	M498Q	0.292704048790723	0.0132934221310721	-0.483691563023715	0.0815084520636572	0.424334695044114	0.0233281887460851	-1.01949589372656	0.231567402949826
CPPECPESLHALMCQCWRKEPEERPTFENLQAFLEDYFTSTEPQYQPGENL	2	NA	FALSE	FALSE	D496A Y514N	5	Y514N	-0.00222494957902072	0.020040272371886	-0.0651897721013698	0.0253313506365174	0.0493991422805715	0.0426714461220156	-0.375908196995859	0.211124895549386
CPPECPESLHALMCQCWRKEPEERPTFERLQAFLEDYFTSTEPQYQPGENL	2	NA	FALSE	FALSE	D496A Y514R	5	Y514R	-0.136262678505114	0.029317768493294	0.0294880857893657	0.0219957679065009	-0.13591305468264	0.0581485207068167	-0.272464127027501	0.176923139469077
CPPECPESLHALMCQCWRKEPEERPTFEYLQAFLEDYFTSTEPQDQPGENL	2	NA	FALSE	FALSE	D496A Y530D	5	Y530D	-0.136430412842441	0.0499378922730193	0.0281210304185287	0.0296310442811237	0.0583796861639282	0.0402040035521428	-0.397117563241229	0.237060140284224
CPPECPESLHALMCQCWRKEPEERPTFEYLQAFLEDYFTSTEPQYQPGENL	1	NA	FALSE	FALSE	D496A	5	WT	-0.0704951642635869	0.0285327119022512	0.011225291679434	0.0215725154035445	-0.0282366559572562	0.0374368768390667	-0.0052281850101728	0.257454155021953
CPPECPESLHALMCQCWRKEPEERPTFEYLQAFLEDYFTSTEPQYQWGENL	2	NA	FALSE	FALSE	D496A P532W	5	P532W	-0.0782443801862835	0.0247824611656214	0.01103841745268	0.0132790866881877	-0.0243480330760584	0.0292000287824738	0.333214439578475	0.132597346854306
CPPECPESLHALMCQCWRKEPEERPTFEYLQAFLEDYKTSTEPQYQPGENL	2	NA	FALSE	FALSE	D496A F523K	5	F523K	-0.102773130071818	0.0738780712433084	-0.0555645912651324	0.043064050463854	0.0956667619021077	0.0493191517917108	0.774034619665521	0.471798692206376
CPPECPESLHALMCQCWRKEPEGRPTFEYLQAFLEDYFTSTEPQYQPGENL	2	NA	FALSE	FALSE	D496A E508G	5	E508G	-0.071997143446716	0.025851709793985	-0.00356115842847604	0.0132356841445244	-0.094723682729545	0.0658103685972528	-0.2621201510197	0.198529568621343
CPPECPESLHALQCQCWRKEPEERPTFEYLQAFLEDYFTSTEPQYQPGENL	2	NA	FALSE	FALSE	D496A M498Q	5	M498Q	-0.0996854661563766	0.0206921787745252	0.0123521730206283	0.0157490716132131	-0.0910186213826028	0.0302512603965925	0.0750515336501922	0.127948772364771
CPPECPESLHCLMCQCWRKEPEERPTFENLQAFLEDYFTSTEPQYQPGENL	2	NA	FALSE	FALSE	D496C Y514N	5	Y514N	-0.124577617377966	0.0307415707929277	0.0243279392082342	0.0464086802466106	0.0450206851350852	0.0401284759087562	-0.200098429508448	0.185257855025759
CPPECPESLHCLMCQCWRKEPEERPTFERLQAFLEDYFTSTEPQYQPGENL	2	NA	FALSE	FALSE	D496C Y514R	5	Y514R	-0.0875072346649572	0.0248316447206026	-0.00332409842090966	0.0170641305441576	0.0574892289508265	0.0348436354707817	-0.309872834876371	0.150208978020758
CPPECPESLHCLMCQCWRKEPEERPTFEYLQAFLEDYFTSTEPQDQPGENL	2	NA	FALSE	FALSE	D496C Y530D	5	Y530D	-0.159074701042978	0.0337192279159406	-0.0367928610712226	0.018266044682067	-0.0917785433206488	0.0329474603136417	-0.0395029548636199	0.121201534172654
CPPECPESLHCLMCQCWRKEPEERPTFEYLQAFLEDYFTSTEPQYQPGENL	1	NA	FALSE	FALSE	D496C	5	WT	-0.114302845534728	0.0195004281853305	0.00130216874959443	0.0140709622531856	-0.0348186450538344	0.0282963874254797	-0.374206117060867	0.147735984076924
CPPECPESLHCLMCQCWRKEPEERPTFEYLQAFLEDYFTSTEPQYQWGENL	2	NA	FALSE	FALSE	D496C P532W	5	P532W	-0.0857858131709201	0.0137053712346639	0.0111047350382902	0.00881412978485423	0.0243675381103331	0.0222950847774473	-0.0490044111633998	0.104625204150794
CPPECPESLHCLMCQCWRKEPEERPTFEYLQAFLEDYKTSTEPQYQPGENL	2	NA	FALSE	FALSE	D496C F523K	5	F523K	-0.14349958151236	0.0446003583422874	-0.0220120631739562	0.0358293145452259	-0.00151860973299677	0.0461199402915148	-0.069026265791823	0.241359113833164
CPPECPESLHCLMCQCWRKEPEGRPTFEYLQAFLEDYFTSTEPQYQPGENL	2	NA	FALSE	FALSE	D496C E508G	5	E508G	-0.116972822562089	0.0343163951488204	-0.000984040526393979	0.0177643211395035	-0.0941098122385314	0.0555417963132769	-0.0966582847921224	0.214131029810378
CPPECPESLHCLQCQCWRKEPEERPTFEYLQAFLEDYFTSTEPQYQPGENL	2	NA	FALSE	FALSE	D496C M498Q	5	M498Q	-0.109803670145743	0.0213492599800895	-0.00441350650467921	0.0178091372249884	0.0121270175171348	0.0311444464538846	0.217403002799193	0.139857763606119
CPPECPESLHD*MCQCWRKEPEERPTFENLQAFLEDYFTSTEPQYQPGENL	2	NA	FALSE	TRUE	L497* Y514N	5	Y514N	0.275177081282816	0.0124614275279041	-0.256787646332411	0.042381124554516	0.481582717107812	0.0275408256594757	-1.08428748889711	0.217729415098586
CPPECPESLHD*MCQCWRKEPEERPTFERLQAFLEDYFTSTEPQYQPGENL	2	NA	FALSE	TRUE	L497* Y514R	5	Y514R	0.260314780334338	0.0117274894402786	-0.4511107697221	0.0627929734262452	0.471163626900195	0.0248918103730176	-0.813548213744895	0.177698221774862
CPPECPESLHD*MCQCWRKEPEERPTFEYLQAFLEDYFTSTEPQDQPGENL	2	NA	FALSE	TRUE	L497* Y530D	5	Y530D	0.270439777250877	0.00904182693781384	-0.498960996320131	0.0473580123654307	0.490815796321133	0.0248157913850966	-0.871947919643216	0.207966702864881
CPPECPESLHD*MCQCWRKEPEERPTFEYLQAFLEDYFTSTEPQYQPGENL	1	NA	FALSE	TRUE	L497*	5	WT	0.275447529454023	0.008347543505381	-0.419401058204879	0.0367864596410598	0.457174444810865	0.0184055379319063	-1.53557247787104	0.321236522068599
CPPECPESLHD*MCQCWRKEPEERPTFEYLQAFLEDYFTSTEPQYQWGENL	2	NA	FALSE	TRUE	L497* P532W	5	P532W	0.26870285921423	0.00643047660889854	-0.455834693740689	0.0356455210557432	0.460541063570694	0.0159241567373922	-0.829331517013314	0.141684578196642
CPPECPESLHD*MCQCWRKEPEERPTFEYLQAFLEDYKTSTEPQYQPGENL	2	NA	FALSE	TRUE	L497* F523K	5	F523K	0.258457012703433	0.0098918113939446	-0.488621190833213	0.0666575892359686	0.449202859311812	0.0228008432264387	-1.17122037644335	0.275835462320777
CPPECPESLHD*MCQCWRKEPEGRPTFEYLQAFLEDYFTSTEPQYQPGENL	2	NA	FALSE	TRUE	L497* E508G	5	E508G	0.263532270134341	0.0112010276212866	-0.467308770142377	0.0762490724242083	0.444872174399586	0.0294792302915454	-1.24151352412888	0.322045457403137
CPPECPESLHD*QCQCWRKEPEERPTFEYLQAFLEDYFTSTEPQYQPGENL	2	NA	FALSE	TRUE	L497* M498Q	5	M498Q	0.270169297356546	0.0123878740963085	-0.377413867838258	0.0580212532853371	0.478924406745392	0.0232765066424233	-1.17508501200507	0.217549655713274
CPPECPESLHDAMCQCWRKEPEERPTFENLQAFLEDYFTSTEPQYQPGENL	2	NA	FALSE	FALSE	L497A Y514N	5	Y514N	-0.121880906159604	0.0241382249084921	0.026705123394643	0.0137952354015135	-0.102021119906287	0.0364500006281231	0.0956970602598556	0.148188603369036
CPPECPESLHDAMCQCWRKEPEERPTFERLQAFLEDYFTSTEPQYQPGENL	2	NA	FALSE	FALSE	L497A Y514R	5	Y514R	-0.174094816490591	0.0328612834205016	-0.00288036418460109	0.0117234893579087	0.043677442359457	0.0387877071959379	-0.285108927475636	0.196154703384589
CPPECPESLHDAMCQCWRKEPEERPTFEYLQAFLEDYFTSTEPQDQPGENL	2	NA	FALSE	FALSE	L497A Y530D	5	Y530D	-0.163770760559278	0.0213132316186194	-0.017595795056883	0.0132477952859235	0.0356106440835734	0.0246576414008556	0.167647029183724	0.0968171965601201
CPPECPESLHDAMCQCWRKEPEERPTFEYLQAFLEDYFTSTEPQYQPGENL	1	NA	FALSE	FALSE	L497A	5	WT	-0.0367862248696992	0.0124036456402196	0.0303379319343588	0.00922216495767515	0.0389533463855781	0.0236343465176897	0.180465151287072	0.112940636491306
CPPECPESLHDAMCQCWRKEPEERPTFEYLQAFLEDYFTSTEPQYQWGENL	2	NA	FALSE	FALSE	L497A P532W	5	P532W	-0.0644170394976022	0.0120100364192833	0.0161576977893703	0.00876769654099789	0.111317424878238	0.0189403072108929	0.142686273507347	0.0857471969285563
CPPECPESLHDAMCQCWRKEPEERPTFEYLQAFLEDYKTSTEPQYQPGENL	2	NA	FALSE	FALSE	L497A F523K	5	F523K	-0.0754437531168656	0.0201250150780946	-0.0133281829526829	0.012880526332419	0.10863475683429	0.0319485024958223	0.406858057087775	0.166295862433291
CPPECPESLHDAMCQCWRKEPEGRPTFEYLQAFLEDYFTSTEPQYQPGENL	2	NA	FALSE	FALSE	L497A E508G	5	E508G	-0.0642892608513331	0.0261975521582369	-0.00721001169006647	0.0180970694349914	0.115307414361411	0.0426255146736306	0.2152180908723	0.179647308625618
CPPECPESLHDAQCQCWRKEPEERPTFEYLQAFLEDYFTSTEPQYQPGENL	2	NA	FALSE	FALSE	L497A M498Q	5	M498Q	0.0103408195221376	0.0159755222201801	-0.0625535183540728	0.0136021849966506	0.170988556201595	0.0358674723545339	0.0326858549521258	0.192406986622221
CPPECPESLHDCMCQCWRKEPEERPTFENLQAFLEDYFTSTEPQYQPGENL	2	NA	FALSE	FALSE	L497C Y514N	5	Y514N	-0.102958155035286	0.0228515761163218	-0.0132110467244638	0.0123424903057026	-0.0889299647007622	0.0437613198044955	-0.253591966376763	0.154255598958327
CPPECPESLHDCMCQCWRKEPEERPTFERLQAFLEDYFTSTEPQYQPGENL	2	NA	FALSE	FALSE	L497C Y514R	5	Y514R	-0.135815593598121	0.0333517399135279	-0.0376592755907671	0.0143885269429418	-0.0269095465121377	0.0412730990773963	-0.0907047903101202	0.143163351016081
CPPECPESLHDCMCQCWRKEPEERPTFEYLQAFLEDYFTSTEPQDQPGENL	2	NA	FALSE	FALSE	L497C Y530D	5	Y530D	-0.207171809059274	0.0368314342714165	0.00190170927451103	0.0154896002416733	-0.0185617877447158	0.0284992251089395	0.361562380386547	0.143457152410391
CPPECPESLHDCMCQCWRKEPEERPTFEYLQAFLEDYFTSTEPQYQPGENL	1	NA	FALSE	FALSE	L497C	5	WT	-0.0397078676033512	0.0134658689081367	0.0128788864000273	0.0105862766141815	0.0641871956687458	0.0284382008070437	0.296106557774583	0.130931254428528
CPPECPESLHDCMCQCWRKEPEERPTFEYLQAFLEDYFTSTEPQYQWGENL	2	NA	FALSE	FALSE	L497C P532W	5	P532W	-0.0519622657372249	0.0131903151168628	0.0130707609610834	0.0104334748247255	0.0826733336484763	0.0215586951009787	0.133896278579887	0.111323486120159
CPPECPESLHDCMCQCWRKEPEERPTFEYLQAFLEDYKTSTEPQYQPGENL	2	NA	FALSE	FALSE	L497C F523K	5	F523K	-0.151327460941659	0.0328807852839074	-0.0283318261216918	0.0219518707684644	-0.0241319380069262	0.0415852437162253	0.233751188701663	0.152986188037145
CPPECPESLHDCMCQCWRKEPEGRPTFEYLQAFLEDYFTSTEPQYQPGENL	2	NA	FALSE	FALSE	L497C E508G	5	E508G	-0.0395609298869662	0.024125169692199	-0.0366089768337235	0.0445271522684734	0.0489775679912475	0.043423243842428	-0.200257554611488	0.251589638555106
CPPECPESLHDCQCQCWRKEPEERPTFEYLQAFLEDYFTSTEPQYQPGENL	2	NA	FALSE	FALSE	L497C M498Q	5	M498Q	-0.0678063667387666	0.0251547626795946	-0.0220661059093446	0.0164398367420181	0.101705569849473	0.034608679548115	-0.456939457186511	0.764663000284955
CPPECPESLHDDMCQCWRKEPEERPTFENLQAFLEDYFTSTEPQYQPGENL	2	NA	FALSE	FALSE	L497D Y514N	5	Y514N	0.192401624864257	0.0113278729332306	-0.276257163447069	0.0349924476086922	0.426289273433457	0.0267453464332327	-0.893633980017841	0.214773716943129
CPPECPESLHDDMCQCWRKEPEERPTFERLQAFLEDYFTSTEPQYQPGENL	2	NA	FALSE	FALSE	L497D Y514R	5	Y514R	0.148503544354887	0.0143620168550131	-0.226847988107542	0.0282640913281955	0.461847940166569	0.0248875911110687	-0.664773150231268	0.166781114928241
CPPECPESLHDDMCQCWRKEPEERPTFEYLQAFLEDYFTSTEPQDQPGENL	2	NA	FALSE	FALSE	L497D Y530D	5	Y530D	0.0691399159692358	0.0130190171167207	-0.166476449327227	0.0139098173997641	0.38345999394303	0.0250523365574277	-0.187709960382154	0.137177811429711
CPPECPESLHDDMCQCWRKEPEERPTFEYLQAFLEDYFTSTEPQYQPGENL	1	NA	FALSE	FALSE	L497D	5	WT	0.112196619719275	0.00940175937887749	-0.146943506144363	0.013197387226917	0.39951330038476	0.0170245777344228	-0.22398411875545	0.115436724438722
CPPECPESLHDDMCQCWRKEPEERPTFEYLQAFLEDYFTSTEPQYQWGENL	2	NA	FALSE	FALSE	L497D P532W	5	P532W	0.135767598427334	0.00834990050708961	-0.205832303353233	0.0189655081531327	0.410105864194438	0.0156802608664645	-0.790933946421484	0.121264910738103
CPPECPESLHDDMCQCWRKEPEERPTFEYLQAFLEDYKTSTEPQYQPGENL	2	NA	FALSE	FALSE	L497D F523K	5	F523K	-0.027640584868919	0.0199309316106824	-0.116380231269488	0.0164797172804445	0.326609901564495	0.0194114278371594	-0.0677562172491703	0.123215164462595
CPPECPESLHDDMCQCWRKEPEGRPTFEYLQAFLEDYFTSTEPQYQPGENL	2	NA	FALSE	FALSE	L497D E508G	5	E508G	0.248397306815912	0.0136345366575314	-0.316668102264611	0.0401022247189417	0.48688061881316	0.0331981701103984	-1.30969831138932	0.348168697940558
CPPECPESLHDDQCQCWRKEPEERPTFEYLQAFLEDYFTSTEPQYQPGENL	2	NA	FALSE	FALSE	L497D M498Q	5	M498Q	0.262019614448302	0.0124957134423866	-0.279669077802933	0.0345086626541062	0.530177621964319	0.028331598443685	-1.1745731079953	0.377440789795385
CPPECPESLHDEMCQCWRKEPEERPTFENLQAFLEDYFTSTEPQYQPGENL	2	NA	FALSE	FALSE	L497E Y514N	5	Y514N	-0.0853411242631609	0.0292639685314328	-0.0420008890235568	0.0177670525968242	0.127537527901625	0.0321821661036512	0.00969893945049913	0.140660704096437
CPPECPESLHDEMCQCWRKEPEERPTFERLQAFLEDYFTSTEPQYQPGENL	2	NA	FALSE	FALSE	L497E Y514R	5	Y514R	-0.0487890325858268	0.0246658459651269	-0.00952468687624425	0.0153605683322474	0.0665505674636877	0.0376722892624178	0.211971552136224	0.186896454426306
CPPECPESLHDEMCQCWRKEPEERPTFEYLQAFLEDYFTSTEPQDQPGENL	2	NA	FALSE	FALSE	L497E Y530D	5	Y530D	-0.00556109653881943	0.0153654569415238	-0.0285993652801113	0.0139839821300404	0.115762366444414	0.0281890331275086	0.499965349079457	0.139753170635121
CPPECPESLHDEMCQCWRKEPEERPTFEYLQAFLEDYFTSTEPQYQPGENL	1	NA	FALSE	FALSE	L497E	5	WT	-0.0115938212049791	0.0144750145001608	-0.0110451649522411	0.0114289899015573	0.117437952066806	0.0233334057635919	0.230145169294433	0.11507739881877
CPPECPESLHDEMCQCWRKEPEERPTFEYLQAFLEDYFTSTEPQYQWGENL	2	NA	FALSE	FALSE	L497E P532W	5	P532W	-0.00716752899791987	0.0110361108869232	-0.027224386697605	0.0095292824175725	0.118651822487542	0.0203840610889614	0.0437662190053335	0.106485761732161
CPPECPESLHDEMCQCWRKEPEERPTFEYLQAFLEDYKTSTEPQYQPGENL	2	NA	FALSE	FALSE	L497E F523K	5	F523K	-0.137686014747953	0.0246170948977667	-0.00562627621769294	0.0119815690610517	0.0962651653617681	0.0303021443494103	0.496490986488152	0.136823516644786
CPPECPESLHDEMCQCWRKEPEGRPTFEYLQAFLEDYFTSTEPQYQPGENL	2	NA	FALSE	FALSE	L497E E508G	5	E508G	-0.0230740016067128	0.0258334441679569	-0.0395259490421411	0.0202024098530109	0.176213902699995	0.0424528705328306	0.150328479727185	0.184465890613253
CPPECPESLHDEQCQCWRKEPEERPTFEYLQAFLEDYFTSTEPQYQPGENL	2	NA	FALSE	FALSE	L497E M498Q	5	M498Q	0.078371391398371	0.0222665806074666	-0.0993429200406261	0.0282053515906879	0.388444133197299	0.0463757954415849	-0.199326841188454	0.278438172683627
CPPECPESLHDFMCQCWRKEPEERPTFENLQAFLEDYFTSTEPQYQPGENL	2	NA	FALSE	FALSE	L497F Y514N	5	Y514N	-0.141612650181938	0.0229924914689607	0.0111006778958067	0.0117408775271485	-0.0469701424084868	0.0369349881994746	0.188280901232169	0.144447665636996
CPPECPESLHDFMCQCWRKEPEERPTFERLQAFLEDYFTSTEPQYQPGENL	2	NA	FALSE	FALSE	L497F Y514R	5	Y514R	-0.128408932080769	0.02526827637751	0.00967998712482566	0.0150637448838554	0.0744152451212284	0.0401628217175405	0.175466605208646	0.1320544198131
CPPECPESLHDFMCQCWRKEPEERPTFEYLQAFLEDYFTSTEPQDQPGENL	2	NA	FALSE	FALSE	L497F Y530D	5	Y530D	-0.217396978010603	0.0301981256279921	-0.0224954630979834	0.011667401538615	0.0877240901754437	0.0259131718054534	0.253639167626204	0.107298697044758
CPPECPESLHDFMCQCWRKEPEERPTFEYLQAFLEDYFTSTEPQYQWGENL	2	NA	FALSE	FALSE	L497F P532W	5	P532W	-0.101095901140583	0.0135652025444668	-0.00132704529936732	0.00899659605869126	-0.0142707651379834	0.0207285446127644	0.183074421965295	0.0911856136791206
CPPECPESLHDFMCQCWRKEPEERPTFEYLQAFLEDYKTSTEPQYQPGENL	2	NA	FALSE	FALSE	L497F F523K	5	F523K	-0.114378705686465	0.0224862280936119	-0.0411372915448594	0.0165914822514761	0.0149260591583344	0.0329253412863729	0.0615267949013058	0.116447156471463
CPPECPESLHDFMCQCWRKEPEGRPTFEYLQAFLEDYFTSTEPQYQPGENL	2	NA	FALSE	FALSE	L497F E508G	5	E508G	-0.100883982360783	0.0241015466539316	-0.0410923299793008	0.0169611878568434	0.000189135700718998	0.0414650526483952	-0.0262459406184861	0.16013177679288
CPPECPESLHDFQCQCWRKEPEERPTFEYLQAFLEDYFTSTEPQYQPGENL	2	NA	FALSE	FALSE	L497F M498Q	5	M498Q	-0.0311540109068888	0.0200026433395777	-0.0979900428342063	0.0160229189890296	0.14990179280313	0.0294894591430802	-0.0775506087740601	0.140797463043382
CPPECPESLHDGMCQCWRKEPEERPTFENLQAFLEDYFTSTEPQYQPGENL	2	NA	FALSE	FALSE	L497G Y514N	5	Y514N	-0.0456791031283723	0.015509459580072	-0.0678091700844717	0.0108066179793387	0.103181227782701	0.0240973238784865	0.103425979766635	0.108279505407405
CPPECPESLHDGMCQCWRKEPEERPTFERLQAFLEDYFTSTEPQYQPGENL	2	NA	FALSE	FALSE	L497G Y514R	5	Y514R	-0.0859468780894186	0.0176854033290351	-0.0338552500277939	0.0105172114001068	0.110748990088072	0.0281242876475915	0.20218395276639	0.150587665985166
CPPECPESLHDGMCQCWRKEPEERPTFEYLQAFLEDYFTSTEPQDQPGENL	2	NA	FALSE	FALSE	L497G Y530D	5	Y530D	-0.114180921938203	0.0143635597960824	-0.0226407752222631	0.00787873342917079	0.139769881813987	0.0183254245832736	0.382583626754902	0.0890129461982176
CPPECPESLHDGMCQCWRKEPEERPTFEYLQAFLEDYFTSTEPQYQPGENL	1	NA	FALSE	FALSE	L497G	5	WT	0.00395439477037018	0.00925762727033584	-0.035268353553941	0.00790126345556013	0.150549840264384	0.0164000717084451	0.365190094978343	0.09133654074455
CPPECPESLHDGMCQCWRKEPEERPTFEYLQAFLEDYFTSTEPQYQWGENL	2	NA	FALSE	FALSE	L497G P532W	5	P532W	-0.00704863787674498	0.00734939581344636	-0.0439464281911849	0.00699000029530887	0.159668464851677	0.0132079590843731	0.146686842329615	0.0741632798339262
CPPECPESLHDGMCQCWRKEPEERPTFEYLQAFLEDYKTSTEPQYQPGENL	2	NA	FALSE	FALSE	L497G F523K	5	F523K	-0.101377042009281	0.0149525527942574	-0.0157908813595291	0.008868651873	0.0932114640591009	0.0187502781139419	0.331694289112746	0.094869621423775
CPPECPESLHDGMCQCWRKEPEGRPTFEYLQAFLEDYFTSTEPQYQPGENL	2	NA	FALSE	FALSE	L497G E508G	5	E508G	0.00170165793705877	0.0143439806451739	-0.0623771137671459	0.0110244909547491	0.238270280916676	0.0210761795848099	-0.022827639749147	0.125198172200714
CPPECPESLHDGQCQCWRKEPEERPTFEYLQAFLEDYFTSTEPQYQPGENL	2	NA	FALSE	FALSE	L497G M498Q	5	M498Q	0.190655166907606	0.0106968365777352	-0.243856430596031	0.0247996157785136	0.448099027795943	0.0198721254964436	-0.892463338731612	0.16142053573386
CPPECPESLHDHMCQCWRKEPEERPTFENLQAFLEDYFTSTEPQYQPGENL	2	NA	FALSE	FALSE	L497H Y514N	5	Y514N	-0.0433202319272956	0.024309748454132	-0.0378164732626553	0.0237503845495388	0.0280654095046342	0.0457553142387563	0.118239596587838	0.249469869160848
CPPECPESLHDHMCQCWRKEPEERPTFERLQAFLEDYFTSTEPQYQPGENL	2	NA	FALSE	FALSE	L497H Y514R	5	Y514R	-0.0521515015564149	0.0279405509584184	-0.0223375178492208	0.02496426577228	0.036559144321875	0.0509878616631466	0.212398921761898	0.199516658015789
CPPECPESLHDHMCQCWRKEPEERPTFEYLQAFLEDYFTSTEPQDQPGENL	2	NA	FALSE	FALSE	L497H Y530D	5	Y530D	-0.138097121682047	0.0303397043334532	0.0197672220543251	0.0160120618105434	0.0621653415073107	0.0335742618550807	0.494882943840991	0.129873554023351
CPPECPESLHDHMCQCWRKEPEERPTFEYLQAFLEDYFTSTEPQYQWGENL	2	NA	FALSE	FALSE	L497H P532W	5	P532W	0.0175862446515081	0.0129697536758533	-0.0205351525383841	0.0107184732444362	0.150360361079051	0.0237658553979749	0.165460282382399	0.117706935943236
CPPECPESLHDHMCQCWRKEPEERPTFEYLQAFLEDYKTSTEPQYQPGENL	2	NA	FALSE	FALSE	L497H F523K	5	F523K	-0.0409934483309501	0.0239780315919906	-0.0164375197278943	0.0170109447120811	0.0730306381271763	0.0381489915385281	-0.0391247417240857	0.146190337177429
CPPECPESLHDHMCQCWRKEPEGRPTFEYLQAFLEDYFTSTEPQYQPGENL	2	NA	FALSE	FALSE	L497H E508G	5	E508G	-0.0720282268897105	0.0344004915009989	0.000807192386101687	0.0276384950513818	0.104852235019146	0.068453811515541	-0.1090728521099	0.25945443821012
CPPECPESLHDHQCQCWRKEPEERPTFEYLQAFLEDYFTSTEPQYQPGENL	2	NA	FALSE	FALSE	L497H M498Q	5	M498Q	0.175252926244776	0.0228672921894159	-0.177703032206235	0.065791257929096	0.401868324892794	0.0374489488203974	-0.716522730221875	0.318105721760516
CPPECPESLHDIMCQCWRKEPEERPTFENLQAFLEDYFTSTEPQYQPGENL	2	NA	FALSE	FALSE	L497I Y514N	5	Y514N	-0.0892897468953546	0.0296450710645128	0.0326675528030385	0.0192521332460471	-0.0884814778304247	0.0488063045124843	-0.424669705050953	0.165357478765204
CPPECPESLHDIMCQCWRKEPEERPTFERLQAFLEDYFTSTEPQYQPGENL	2	NA	FALSE	FALSE	L497I Y514R	5	Y514R	-0.0169182432058816	0.0216194201125694	0.00873514844614164	0.0184927252172602	0.11511412902893	0.0379860626352692	-0.126871122365769	0.176285093297873
CPPECPESLHDIMCQCWRKEPEERPTFEYLQAFLEDYFTSTEPQDQPGENL	2	NA	FALSE	FALSE	L497I Y530D	5	Y530D	0.041262603553786	0.0287697348981094	-0.0220221585913273	0.0317035118950827	0.0150315616739608	0.0551747365785074	0.209289770945915	0.253120444093164
CPPECPESLHDIMCQCWRKEPEERPTFEYLQAFLEDYFTSTEPQYQWGENL	2	NA	FALSE	FALSE	L497I P532W	5	P532W	-0.0461317804000941	0.0194812682626518	0.0228523654271915	0.0198595094341736	0.0439751982666659	0.030369895905407	0.000722738751810234	0.157851759698924
CPPECPESLHDIMCQCWRKEPEERPTFEYLQAFLEDYKTSTEPQYQPGENL	2	NA	FALSE	FALSE	L497I F523K	5	F523K	0.0127805083865116	0.0589684536041148	-0.0408740904666181	0.0564161502536175	0.0502646026922079	0.0614440087112589	-0.299850401759356	0.485478256897941
CPPECPESLHDIMCQCWRKEPEGRPTFEYLQAFLEDYFTSTEPQYQPGENL	2	NA	FALSE	FALSE	L497I E508G	5	E508G	0.00746205082270726	0.0205330244918985	0.0229517870230912	0.0165587983230248	-0.0183058798827106	0.0552845806674003	-0.0244388493336654	0.178613623606471
CPPECPESLHDIQCQCWRKEPEERPTFEYLQAFLEDYFTSTEPQYQPGENL	2	NA	FALSE	FALSE	L497I M498Q	5	M498Q	-0.0286419370656302	0.0191580787699466	-0.0213086593942235	0.0206549986188532	0.0247609191263092	0.0369966139109773	0.159564642635789	0.175657335107163
CPPECPESLHDKMCQCWRKEPEERPTFENLQAFLEDYFTSTEPQYQPGENL	2	NA	FALSE	FALSE	L497K Y514N	5	Y514N	-0.0934590150653633	0.0231084131433289	0.0136828806897869	0.0190735995035526	-0.00644868447537001	0.0398599459046981	-0.114054616354876	0.19109220619128
CPPECPESLHDKMCQCWRKEPEERPTFERLQAFLEDYFTSTEPQYQPGENL	2	NA	FALSE	FALSE	L497K Y514R	5	Y514R	-0.0794835856190317	0.0228363039785941	-0.0072597874251458	0.0151828472723031	0.0195134194084184	0.047192368064415	-0.154190439550381	0.208398133016468
CPPECPESLHDKMCQCWRKEPEERPTFEYLQAFLEDYFTSTEPQDQPGENL	2	NA	FALSE	FALSE	L497K Y530D	5	Y530D	-0.206626287067608	0.0372487261329094	-0.0127329775908143	0.0173370646424484	0.0910018412290098	0.0264507819751151	0.402536533999754	0.110149765513707
CPPECPESLHDKMCQCWRKEPEERPTFEYLQAFLEDYFTSTEPQYQPGENL	1	NA	FALSE	FALSE	L497K	5	WT	-0.0600952912156728	0.0168418185977408	0.0124472705851875	0.0117311685488269	0.0597196551751494	0.0263261049448124	0.482864816208516	0.130733827703971
CPPECPESLHDKMCQCWRKEPEERPTFEYLQAFLEDYFTSTEPQYQWGENL	2	NA	FALSE	FALSE	L497K P532W	5	P532W	-0.0403627154612312	0.0125902610316732	-0.00649370417798539	0.0111311540151155	0.0752422887355248	0.0217159198719482	0.110254800671418	0.105547000799019
CPPECPESLHDKMCQCWRKEPEERPTFEYLQAFLEDYKTSTEPQYQPGENL	2	NA	FALSE	FALSE	L497K F523K	5	F523K	-0.0554492166254029	0.0192649523523172	0.00492786426338614	0.0130100383753074	-0.0464575017853888	0.0413070786581346	0.261348206427022	0.229739681507575
CPPECPESLHDKMCQCWRKEPEGRPTFEYLQAFLEDYFTSTEPQYQPGENL	2	NA	FALSE	FALSE	L497K E508G	5	E508G	-0.0270838184622	0.0241933279606025	0.00161291810525139	0.0189786291665914	-0.0276967272673793	0.0428432356562805	0.380074786806632	0.183983122044102
CPPECPESLHDKQCQCWRKEPEERPTFEYLQAFLEDYFTSTEPQYQPGENL	2	NA	FALSE	FALSE	L497K M498Q	5	M498Q	0.00411417277090699	0.0252826993357314	-0.0830505278018232	0.0244344264306029	0.230679387760983	0.0349931913459241	0.224907288896175	0.153771427568871
CPPECPESLHDL*CQCWRKEPEERPTFENLQAFLEDYFTSTEPQYQPGENL	2	NA	FALSE	TRUE	M498* Y514N	5	Y514N	0.269209813223264	0.010724203548204	-0.518435283071733	0.0671094297191034	0.448602700625441	0.0298202859529373	-1.12101242650448	0.260753777046431
CPPECPESLHDL*CQCWRKEPEERPTFERLQAFLEDYFTSTEPQYQPGENL	2	NA	FALSE	TRUE	M498* Y514R	5	Y514R	0.268924159117555	0.00933289141289342	-0.34722904827423	0.0358208960670737	0.426988209646096	0.0197687284601548	-1.56476751817732	0.25553475571061
CPPECPESLHDL*CQCWRKEPEERPTFEYLQAFLEDYFTSTEPQDQPGENL	2	NA	FALSE	TRUE	M498* Y530D	5	Y530D	0.278993301775817	0.00936007480825513	-0.434600649392339	0.0595155775779381	0.457529990731875	0.0194580616088735	-0.704701795725256	0.1677912462109
CPPECPESLHDL*CQCWRKEPEERPTFEYLQAFLEDYFTSTEPQYQPGENL	1	NA	FALSE	TRUE	M498*	5	WT	0.263596894587197	0.00643947536283358	-0.386729385609517	0.0243025547198309	0.452380545264685	0.0146037471916644	-1.241793199704	0.154700936252095
CPPECPESLHDL*CQCWRKEPEERPTFEYLQAFLEDYFTSTEPQYQWGENL	2	NA	FALSE	TRUE	M498* P532W	5	P532W	0.258263142609191	0.00609630506120882	-0.450875171610573	0.0351868846671283	0.441157485357526	0.0137379862197005	-0.74715815732613	0.125129525261619
CPPECPESLHDL*CQCWRKEPEERPTFEYLQAFLEDYKTSTEPQYQPGENL	2	NA	FALSE	TRUE	M498* F523K	5	F523K	0.265424709378404	0.00881202654511703	-0.473544587361972	0.0424063629472522	0.466194705942967	0.0207803609245247	-1.0727696879735	0.199253066154507
CPPECPESLHDL*CQCWRKEPEGRPTFEYLQAFLEDYFTSTEPQYQPGENL	2	NA	FALSE	TRUE	M498* E508G	5	E508G	0.264514772964792	0.0125366807077907	-0.317237155770717	0.0416503208262696	0.461129959381028	0.0267528315400473	-1.0175573479377	0.315961798844975
CPPECPESLHDLACQCWRKEPEERPTFENLQAFLEDYFTSTEPQYQPGENL	2	NA	FALSE	FALSE	M498A Y514N	5	Y514N	-0.138077126843127	0.032118342839012	-0.0493560245108881	0.020662278487996	-0.0965679855490102	0.0514793155344844	-0.0347729507591788	0.179016835554517
CPPECPESLHDLACQCWRKEPEERPTFERLQAFLEDYFTSTEPQYQPGENL	2	NA	FALSE	FALSE	M498A Y514R	5	Y514R	-0.10156184284571	0.0200819582121396	-0.00826200270602084	0.0160236358325231	-0.0660727732117653	0.0396082389514906	0.0256903061207425	0.133439976457236
CPPECPESLHDLACQCWRKEPEERPTFEYLQAFLEDYFTSTEPQDQPGENL	2	NA	FALSE	FALSE	M498A Y530D	5	Y530D	-0.103234493473473	0.0543480737005833	0.0316030067263254	0.0405183029969943	0.151218782306753	0.0448626519402002	-0.0548277663829759	0.415445074283434
CPPECPESLHDLACQCWRKEPEERPTFEYLQAFLEDYFTSTEPQYQPGENL	1	NA	FALSE	FALSE	M498A	5	WT	0.0228233108680854	0.0227203188644685	0.0370740254496706	0.0235201162766663	0.171819193336015	0.034188345116337	0.111599303710743	0.222153849910978
CPPECPESLHDLACQCWRKEPEERPTFEYLQAFLEDYFTSTEPQYQWGENL	2	NA	FALSE	FALSE	M498A P532W	5	P532W	0.117088199513349	0.0141548398000362	-0.00201088079617048	0.0175424769220026	-0.0391918510296856	0.03640137020651	-0.0619704322903961	0.235043177914305
CPPECPESLHDLACQCWRKEPEERPTFEYLQAFLEDYKTSTEPQYQPGENL	2	NA	FALSE	FALSE	M498A F523K	5	F523K	0.0329300821331518	0.0898429122059251	-0.196449107215749	0.236956881083384	-0.110849541243063	0.0943976974697695	NA	NA
CPPECPESLHDLACQCWRKEPEGRPTFEYLQAFLEDYFTSTEPQYQPGENL	2	NA	FALSE	FALSE	M498A E508G	5	E508G	-0.0135918745635352	0.0273790970010101	0.0287420680264295	0.0313838765636203	-0.00656111797646119	0.0583205538345439	-0.888050039912817	0.462931844191802
CPPECPESLHDLCCQCWRKEPEERPTFENLQAFLEDYFTSTEPQYQPGENL	2	NA	FALSE	FALSE	M498C Y514N	5	Y514N	-0.102529005175366	0.0313709535078274	0.00543673479693194	0.0190665587917323	-0.0230142727165561	0.0548725747701813	-0.16201238649506	0.29193295671954
CPPECPESLHDLCCQCWRKEPEERPTFERLQAFLEDYFTSTEPQYQPGENL	2	NA	FALSE	FALSE	M498C Y514R	5	Y514R	-0.0424743358682335	0.0197743451591262	-0.0138910216706233	0.021392566031585	0.0120675361026728	0.0352405613701508	-0.149239156759181	0.137707439639134
CPPECPESLHDLCCQCWRKEPEERPTFEYLQAFLEDYFTSTEPQDQPGENL	2	NA	FALSE	FALSE	M498C Y530D	5	Y530D	-0.144767102915674	0.0616283906377633	0.0634137234371479	0.0733935062444118	0.0621237419097251	0.0535099824111018	0.0488497363992598	0.340946824862054
CPPECPESLHDLCCQCWRKEPEERPTFEYLQAFLEDYFTSTEPQYQPGENL	1	NA	FALSE	FALSE	M498C	5	WT	-0.0490645511338068	0.0283752167508735	0.0301305300508452	0.0190328597118811	0.0678410317588929	0.0403569057390699	-0.105775689733065	0.311330384178368
CPPECPESLHDLCCQCWRKEPEERPTFEYLQAFLEDYFTSTEPQYQWGENL	2	NA	FALSE	FALSE	M498C P532W	5	P532W	0.000874373735184529	0.0244336842942149	-0.00159048429305961	0.0250541746335291	-0.0987668188146135	0.051563688883307	0.32134645414768	0.28075592384308
CPPECPESLHDLCCQCWRKEPEERPTFEYLQAFLEDYKTSTEPQYQPGENL	2	NA	FALSE	FALSE	M498C F523K	5	F523K	-0.0177706656946981	0.115897253857843	NA	NA	0.00516829728366849	0.0786736686590478	0.52078333029849	0.751151797712477
CPPECPESLHDLCCQCWRKEPEGRPTFEYLQAFLEDYFTSTEPQYQPGENL	2	NA	FALSE	FALSE	M498C E508G	5	E508G	-0.0440149614883886	0.0261149265110124	0.035446380734629	0.0152517565789199	-0.0131159947806033	0.0461977311729549	0.0449179045500353	0.208536074031224
CPPECPESLHDLDCQCWRKEPEERPTFENLQAFLEDYFTSTEPQYQPGENL	2	NA	FALSE	FALSE	M498D Y514N	5	Y514N	0.135519414511593	0.0200095006875353	-0.195338271178622	0.046512580642467	0.407234824250469	0.0302088793246173	-0.869687748961675	0.221368463102106
CPPECPESLHDLDCQCWRKEPEERPTFERLQAFLEDYFTSTEPQYQPGENL	2	NA	FALSE	FALSE	M498D Y514R	5	Y514R	0.124597514238358	0.0138346407058219	-0.178733084837697	0.0197554503335077	0.407166114729117	0.0212558233200946	-0.791602745679135	0.146794359209362
CPPECPESLHDLDCQCWRKEPEERPTFEYLQAFLEDYFTSTEPQDQPGENL	2	NA	FALSE	FALSE	M498D Y530D	5	Y530D	-0.165268458918864	0.0290121103031624	-0.0896868278949751	0.0150914042514339	0.170679051124259	0.02473320379694	0.115319216999425	0.121008014974432
CPPECPESLHDLDCQCWRKEPEERPTFEYLQAFLEDYFTSTEPQYQPGENL	1	NA	FALSE	FALSE	M498D	5	WT	-0.0570640003869123	0.0132434873118101	-0.0828402708079018	0.0116768705380357	0.163257403715566	0.0225795944609822	-0.0996883955690265	0.122165893177533
CPPECPESLHDLDCQCWRKEPEERPTFEYLQAFLEDYFTSTEPQYQWGENL	2	NA	FALSE	FALSE	M498D P532W	5	P532W	0.00759167567659928	0.0099600175706789	-0.129064791047617	0.00978575735987271	0.240365554228096	0.01707384923786	-0.562240798817137	0.10729918355284
CPPECPESLHDLDCQCWRKEPEERPTFEYLQAFLEDYKTSTEPQYQPGENL	2	NA	FALSE	FALSE	M498D F523K	5	F523K	-0.151504369059813	0.0316227031770504	-0.0874009075036653	0.0212381761000389	0.0756569293980752	0.0273979368850286	0.00411376421585577	0.13666751729524
CPPECPESLHDLDCQCWRKEPEGRPTFEYLQAFLEDYFTSTEPQYQPGENL	2	NA	FALSE	FALSE	M498D E508G	5	E508G	0.0915078401192448	0.0208208661267119	-0.256243363627435	0.0486386413995421	0.378586527081562	0.0314096560574824	-0.980800406717621	0.215725811113546
CPPECPESLHDLECQCWRKEPEERPTFENLQAFLEDYFTSTEPQYQPGENL	2	NA	FALSE	FALSE	M498E Y514N	5	Y514N	-0.149900788938897	0.0436548730090814	-0.0100546122745247	0.0231256372882766	0.0238447763384976	0.0446906462755527	0.338267558230391	0.190008380505494
CPPECPESLHDLECQCWRKEPEERPTFERLQAFLEDYFTSTEPQYQPGENL	2	NA	FALSE	FALSE	M498E Y514R	5	Y514R	-0.0392450003318925	0.0219617857756109	-0.0247142070095594	0.0152717762118918	0.0853948164861341	0.0324145103330759	-0.0283247606867092	0.153310232323654
CPPECPESLHDLECQCWRKEPEERPTFEYLQAFLEDYFTSTEPQDQPGENL	2	NA	FALSE	FALSE	M498E Y530D	5	Y530D	-0.19396112620491	0.0365169165755996	0.00777479450367948	0.0220529475608368	-0.0170104059362612	0.0385420692327455	0.317762522574049	0.144300265553089
CPPECPESLHDLECQCWRKEPEERPTFEYLQAFLEDYFTSTEPQYQPGENL	1	NA	FALSE	FALSE	M498E	5	WT	-0.0529724687579626	0.0151218717162318	-0.0110718543643922	0.0111937444445928	0.0533036754521611	0.0255973103379161	0.0380828193525937	0.117245920977882
CPPECPESLHDLECQCWRKEPEERPTFEYLQAFLEDYFTSTEPQYQWGENL	2	NA	FALSE	FALSE	M498E P532W	5	P532W	-0.0473336699909346	0.0122017617071649	-0.0268644297777102	0.00926666398328323	0.0173417131388483	0.022919582068088	-0.0872208182999504	0.115065479215595
CPPECPESLHDLECQCWRKEPEERPTFEYLQAFLEDYKTSTEPQYQPGENL	2	NA	FALSE	FALSE	M498E F523K	5	F523K	-0.147656853596167	0.0288557257661932	-0.035753991053874	0.018314870009189	-0.0169222232503339	0.0388328771613292	0.143283378637847	0.153609481890935
CPPECPESLHDLECQCWRKEPEGRPTFEYLQAFLEDYFTSTEPQYQPGENL	2	NA	FALSE	FALSE	M498E E508G	5	E508G	-0.103255205152279	0.0323019607739181	-0.0563661528843623	0.0251364178093701	0.0434044688793037	0.0406856188099266	0.291206007953269	0.160886409874085
CPPECPESLHDLFCQCWRKEPEERPTFENLQAFLEDYFTSTEPQYQPGENL	2	NA	FALSE	FALSE	M498F Y514N	5	Y514N	-0.0285323555281533	0.0176165669128855	-0.0414119583145382	0.0213169173091339	0.0872274506630878	0.033475517959334	0.0503877962161372	0.133362810821563
CPPECPESLHDLFCQCWRKEPEERPTFERLQAFLEDYFTSTEPQYQPGENL	2	NA	FALSE	FALSE	M498F Y514R	5	Y514R	-0.0642806623593039	0.0140243378437869	-0.0243293907764715	0.0092521705832766	0.0408678448270431	0.0270618929965913	0.294786580133171	0.102986676960685
CPPECPESLHDLFCQCWRKEPEERPTFEYLQAFLEDYFTSTEPQDQPGENL	2	NA	FALSE	FALSE	M498F Y530D	5	Y530D	-0.150941600235442	0.0194912242753127	0.0298865430216273	0.0120467233044738	0.0501401629569529	0.025821782660167	0.0689727761373901	0.117335540964565
CPPECPESLHDLFCQCWRKEPEERPTFEYLQAFLEDYFTSTEPQYQPGENL	1	NA	FALSE	FALSE	M498F	5	WT	-0.0348153891833365	0.0110289840802357	-0.0197821573640061	0.0100112016939087	0.0903567187268652	0.0194782827937175	0.188057016187145	0.0917557057705868
CPPECPESLHDLFCQCWRKEPEERPTFEYLQAFLEDYFTSTEPQYQWGENL	2	NA	FALSE	FALSE	M498F P532W	5	P532W	-0.026919153278405	0.0102787942530813	-0.0150748834210497	0.0101513464466189	0.0803688926593939	0.0214751258305785	0.210373448119189	0.0963697697932865
CPPECPESLHDLFCQCWRKEPEERPTFEYLQAFLEDYKTSTEPQYQPGENL	2	NA	FALSE	FALSE	M498F F523K	5	F523K	-0.0468021747853059	0.0186025733619235	-0.0300991336711029	0.01828939548334	-0.0611633026364059	0.0437469978312269	0.455947049650916	0.150931185168219
CPPECPESLHDLFCQCWRKEPEGRPTFEYLQAFLEDYFTSTEPQYQPGENL	2	NA	FALSE	FALSE	M498F E508G	5	E508G	-0.0741371858442756	0.0270784858692195	-0.0242533193216606	0.0221625412580481	0.238816750818744	0.0298797593362019	0.188282141651479	0.192639697965976
CPPECPESLHDLGCQCWRKEPEERPTFENLQAFLEDYFTSTEPQYQPGENL	2	NA	FALSE	FALSE	M498G Y514N	5	Y514N	-0.0642846177110028	0.0184810845186137	-0.0323826995514284	0.0135874874932369	0.0977415673433123	0.0250226723950448	0.0156302756209135	0.101057126018016
CPPECPESLHDLGCQCWRKEPEERPTFERLQAFLEDYFTSTEPQYQPGENL	2	NA	FALSE	FALSE	M498G Y514R	5	Y514R	-0.0677589295991617	0.0139478073963091	-0.0408986842039664	0.00910011307473275	0.0232786868627236	0.0216227544960348	0.308254269925962	0.10104259127924
CPPECPESLHDLGCQCWRKEPEERPTFEYLQAFLEDYFTSTEPQDQPGENL	2	NA	FALSE	FALSE	M498G Y530D	5	Y530D	-0.194944402392726	0.0198196955934828	-0.043908530509147	0.0101110261424476	0.0423390242174322	0.0201974425451944	0.371453883229969	0.0958437114456724
CPPECPESLHDLGCQCWRKEPEERPTFEYLQAFLEDYFTSTEPQYQPGENL	1	NA	FALSE	FALSE	M498G	5	WT	-0.0205660530673433	0.00823187457992681	-0.0267754006463835	0.00712428292823556	0.0915174274271649	0.015946664095579	0.372558382358299	0.0802315774086704
CPPECPESLHDLGCQCWRKEPEERPTFEYLQAFLEDYFTSTEPQYQWGENL	2	NA	FALSE	FALSE	M498G P532W	5	P532W	-0.0210295161500597	0.00830878806929821	-0.0172886275512756	0.00660962603370245	0.103547307713379	0.0144251168310285	0.14662956865193	0.0786749510816562
CPPECPESLHDLGCQCWRKEPEERPTFEYLQAFLEDYKTSTEPQYQPGENL	2	NA	FALSE	FALSE	M498G F523K	5	F523K	-0.140469252302894	0.0160651241961853	-0.00329630147187737	0.00911582810935128	0.0495732440433646	0.0223076967395238	0.318905309794872	0.092278369210041
CPPECPESLHDLGCQCWRKEPEGRPTFEYLQAFLEDYFTSTEPQYQPGENL	2	NA	FALSE	FALSE	M498G E508G	5	E508G	-0.0252389407347297	0.0167981418683576	-0.0692417330569118	0.0122684529264307	0.132611871325602	0.0230075237045546	0.170881425296716	0.1098163803005
CPPECPESLHDLHCQCWRKEPEERPTFENLQAFLEDYFTSTEPQYQPGENL	2	NA	FALSE	FALSE	M498H Y514N	5	Y514N	-0.0623150913669789	0.028072961828913	-0.0762259339434012	0.021836024768963	-0.0468907189273242	0.0484220541207367	0.0906547512143437	0.223482824968072
CPPECPESLHDLHCQCWRKEPEERPTFERLQAFLEDYFTSTEPQYQPGENL	2	NA	FALSE	FALSE	M498H Y514R	5	Y514R	0.0578529512275201	0.0165223719985127	-0.108435880426833	0.0218345339783938	0.0302258353908056	0.0354226084404718	-0.0393213370816278	0.175294941069557
CPPECPESLHDLHCQCWRKEPEERPTFEYLQAFLEDYFTSTEPQDQPGENL	2	NA	FALSE	FALSE	M498H Y530D	5	Y530D	-0.158824788938741	0.0283662010579051	-0.0438582937443186	0.0187480164994613	-0.0901338632413938	0.0420028982506774	0.281917743643976	0.144152652774796
CPPECPESLHDLHCQCWRKEPEERPTFEYLQAFLEDYFTSTEPQYQPGENL	1	NA	FALSE	FALSE	M498H	5	WT	-0.114806037865334	0.0174933812665789	-0.0690115392265555	0.0128524396578086	-0.108303786374697	0.0282211633829105	-0.143640575887617	0.124941980736206
CPPECPESLHDLHCQCWRKEPEERPTFEYLQAFLEDYFTSTEPQYQWGENL	2	NA	FALSE	FALSE	M498H P532W	5	P532W	-0.0500501749990303	0.0157744027071719	-0.0650131721187374	0.0139360153624144	-0.0168162397095726	0.0263182556173164	0.126760412321167	0.122431618228191
CPPECPESLHDLHCQCWRKEPEERPTFEYLQAFLEDYKTSTEPQYQPGENL	2	NA	FALSE	FALSE	M498H F523K	5	F523K	-0.23966469310113	0.0398916463793947	-0.0563587175226952	0.0191496703364781	-0.180718641035319	0.0424165643010146	0.246200032600001	0.137136219311546
CPPECPESLHDLHCQCWRKEPEGRPTFEYLQAFLEDYFTSTEPQYQPGENL	2	NA	FALSE	FALSE	M498H E508G	5	E508G	-0.0882209366662425	0.0621999427724388	-0.0737543907278592	0.0432247476707452	0.0865263399750658	0.0485201380472675	-0.0981698050623747	0.319112513870827
CPPECPESLHDLICQCWRKEPEERPTFENLQAFLEDYFTSTEPQYQPGENL	2	NA	FALSE	FALSE	M498I Y514N	5	Y514N	-0.0837036249143256	0.0237127617897137	-0.032841188033981	0.0191909644843152	-0.150180563761706	0.053654901257876	-0.223652903543539	0.181138480178171
CPPECPESLHDLICQCWRKEPEERPTFERLQAFLEDYFTSTEPQYQPGENL	2	NA	FALSE	FALSE	M498I Y514R	5	Y514R	-0.0819125970524058	0.019469826258559	-0.00105959724535107	0.0125252487053237	-0.0651480854825389	0.0395374114463994	0.193006562312532	0.135952791621192
CPPECPESLHDLICQCWRKEPEERPTFEYLQAFLEDYFTSTEPQDQPGENL	2	NA	FALSE	FALSE	M498I Y530D	5	Y530D	-0.351500551963569	0.110064275734966	-0.0241713331873301	0.0328869935172818	0.0530104632777888	0.0520960589394354	0.53741266392307	0.355888420196038
CPPECPESLHDLICQCWRKEPEERPTFEYLQAFLEDYFTSTEPQYQWGENL	2	NA	FALSE	FALSE	M498I P532W	5	P532W	0.0478672913695179	0.0178059359104106	-0.014305815378129	0.0200914591793114	0.0607268171188195	0.0409397019227303	-0.229225133002802	0.251995790860222
CPPECPESLHDLICQCWRKEPEERPTFEYLQAFLEDYKTSTEPQYQPGENL	2	NA	FALSE	FALSE	M498I F523K	5	F523K	-0.0875225817860258	0.0674205069314398	-0.106257389013381	0.119574380346198	-0.154846159173124	0.101708120331501	-0.255402330202835	0.824705579958535
CPPECPESLHDLICQCWRKEPEGRPTFEYLQAFLEDYFTSTEPQYQPGENL	2	NA	FALSE	FALSE	M498I E508G	5	E508G	-0.101445748108331	0.0292368426189179	-0.00322037123063326	0.0162114559017029	-0.0603468764082532	0.0585746042610257	0.21682446643588	0.216703997840701
CPPECPESLHDLKCQCWRKEPEERPTFENLQAFLEDYFTSTEPQYQPGENL	2	NA	FALSE	FALSE	M498K Y514N	5	Y514N	-0.0215207604920252	0.0284592177373062	-0.103676097986371	0.0384767884658575	0.205324708122655	0.0327719202650193	0.186974964629092	0.162579795490432
CPPECPESLHDLKCQCWRKEPEERPTFERLQAFLEDYFTSTEPQYQPGENL	2	NA	FALSE	FALSE	M498K Y514R	5	Y514R	-0.0245075031606286	0.0197713714165483	-0.0865464724100321	0.0185108953228623	0.222098452476011	0.0261637585278465	0.301864004855114	0.116851030162324
CPPECPESLHDLKCQCWRKEPEERPTFEYLQAFLEDYFTSTEPQDQPGENL	2	NA	FALSE	FALSE	M498K Y530D	5	Y530D	-0.20383941206196	0.0337694084450741	-0.0536696871656858	0.0162111804263153	0.081007159755495	0.030844969837481	0.281148260727902	0.151888315413846
CPPECPESLHDLKCQCWRKEPEERPTFEYLQAFLEDYFTSTEPQYQWGENL	2	NA	FALSE	FALSE	M498K P532W	5	P532W	-0.0421614122851094	0.0131239567607561	-0.0791294901305327	0.0126207991381949	0.182320764264182	0.0192643958478597	0.0614667162909185	0.105715575294885
CPPECPESLHDLKCQCWRKEPEERPTFEYLQAFLEDYKTSTEPQYQPGENL	2	NA	FALSE	FALSE	M498K F523K	5	F523K	-0.131505026725359	0.0225628801285052	-0.0526924592690501	0.0150681493224352	0.127732774681516	0.0299012867622701	0.328562244297813	0.169663279105092
CPPECPESLHDLKCQCWRKEPEGRPTFEYLQAFLEDYFTSTEPQYQPGENL	2	NA	FALSE	FALSE	M498K E508G	5	E508G	-0.0194593878806783	0.0289100228929274	-0.0970627465940584	0.0342800782544595	0.282391430025667	0.0400011515385822	0.208557105389136	0.284866299172684
CPPECPESLHDLLCQCWRKEPEERPTFENLQAFLEDYFTSTEPQYQPGENL	2	NA	FALSE	FALSE	M498L Y514N	5	Y514N	-0.121187338620835	0.0166844906299092	-0.0249724716923293	0.00953099169971984	-0.023720775538358	0.0302970273808576	-0.0314038248045323	0.135961043399409
CPPECPESLHDLLCQCWRKEPEERPTFERLQAFLEDYFTSTEPQYQPGENL	2	NA	FALSE	FALSE	M498L Y514R	5	Y514R	-0.119149222405204	0.0135772410654198	-0.00294968736825026	0.00920377267670203	0.0535011504628608	0.0235601659145645	0.302199207779677	0.104634245982935
CPPECPESLHDLLCQCWRKEPEERPTFEYLQAFLEDYFTSTEPQDQPGENL	2	NA	FALSE	FALSE	M498L Y530D	5	Y530D	-0.212456598694325	0.0195986073629977	0.006140935400544	0.00999775617663113	-0.0191434040729298	0.0255443052672258	0.259875838995924	0.106549459537714
CPPECPESLHDLLCQCWRKEPEERPTFEYLQAFLEDYFTSTEPQYQPGENL	1	NA	FALSE	FALSE	M498L	5	WT	-0.0749037227666169	0.019111569701311	-0.00641854742677135	0.0148046080014515	0.033996478950268	0.0346124034840758	0.287295523403966	0.143041317587294
CPPECPESLHDLLCQCWRKEPEERPTFEYLQAFLEDYFTSTEPQYQWGENL	2	NA	FALSE	FALSE	M498L P532W	5	P532W	-0.102436693683542	0.00950967856292922	0.00220967512501203	0.0066062744870465	0.0488232208448721	0.0164221629916415	0.0750760961886305	0.0846246649986115
CPPECPESLHDLLCQCWRKEPEERPTFEYLQAFLEDYKTSTEPQYQPGENL	2	NA	FALSE	FALSE	M498L F523K	5	F523K	-0.118837336310511	0.0216378277923021	-0.0277234962504308	0.0170237778686403	0.0333817300338506	0.0376826815024879	-0.0906501340703072	0.254951996959046
CPPECPESLHDLLCQCWRKEPEGRPTFEYLQAFLEDYFTSTEPQYQPGENL	2	NA	FALSE	FALSE	M498L E508G	5	E508G	-0.0747667908039223	0.0165854354652416	-0.00279440611017958	0.0121166681844512	0.0519628117904455	0.0281743081353052	0.0353678045083851	0.150638804125998
CPPECPESLHDLM*QCWRKEPEERPTFENLQAFLEDYFTSTEPQYQPGENL	2	NA	FALSE	TRUE	C499* Y514N	5	Y514N	0.26746824762454	0.0135389544797847	-0.425301997209235	0.0695674579050313	0.414114523174589	0.0256250432218557	-1.21890907013511	0.230817542001337
CPPECPESLHDLM*QCWRKEPEERPTFERLQAFLEDYFTSTEPQYQPGENL	2	NA	FALSE	TRUE	C499* Y514R	5	Y514R	0.252095567883497	0.0114450158818611	-0.401816665665788	0.0483786089918966	0.456291958781237	0.0235662078890248	-1.25356060762049	0.310081026888317
CPPECPESLHDLM*QCWRKEPEERPTFEYLQAFLEDYFTSTEPQDQPGENL	2	NA	FALSE	TRUE	C499* Y530D	5	Y530D	0.253860767122081	0.0113633178894408	-0.378723969210509	0.114080997761015	0.478745569321741	0.0260564372300349	-0.922992947598606	0.233860884711417
CPPECPESLHDLM*QCWRKEPEERPTFEYLQAFLEDYFTSTEPQYQPGENL	1	NA	FALSE	TRUE	C499*	5	WT	0.255287381472565	0.00829639806487055	-0.406292508230457	0.0283661851372698	0.461233840709348	0.0197581806430636	-1.31383725547172	0.200360961352186
CPPECPESLHDLM*QCWRKEPEERPTFEYLQAFLEDYFTSTEPQYQWGENL	2	NA	FALSE	TRUE	C499* P532W	5	P532W	0.266159643127451	0.00645175854234453	-0.411500603174076	0.0363479278748178	0.459249155715945	0.0169234009989672	-0.98565812167153	0.160177944819859
CPPECPESLHDLM*QCWRKEPEERPTFEYLQAFLEDYKTSTEPQYQPGENL	2	NA	FALSE	TRUE	C499* F523K	5	F523K	0.256454549691331	0.00995287400867877	-0.421283776108705	0.0476765678556803	0.471826779317648	0.0208746213818395	-0.963586463733896	0.157723672539107
CPPECPESLHDLM*QCWRKEPEGRPTFEYLQAFLEDYFTSTEPQYQPGENL	2	NA	FALSE	TRUE	C499* E508G	5	E508G	0.284973587770796	0.0149196581223108	-0.214442166762088	0.0727428204839385	0.517797899193972	0.0287881701980754	-1.17804683242897	0.279219325588596
CPPECPESLHDLMAQCWRKEPEERPTFENLQAFLEDYFTSTEPQYQPGENL	2	NA	FALSE	FALSE	C499A Y514N	5	Y514N	-0.156104168474756	0.0266471871142016	-0.041109999007113	0.0354489585496454	-0.0324400035776683	0.045065387806182	-0.296475721522753	0.158326814982274
CPPECPESLHDLMAQCWRKEPEERPTFERLQAFLEDYFTSTEPQYQPGENL	2	NA	FALSE	FALSE	C499A Y514R	5	Y514R	-0.116280640976582	0.0258674936545682	0.0111305356558591	0.013253775888161	-0.00100149867967907	0.0454727842006602	-0.188154198443597	0.259314392090055
CPPECPESLHDLMAQCWRKEPEERPTFEYLQAFLEDYFTSTEPQDQPGENL	2	NA	FALSE	FALSE	C499A Y530D	5	Y530D	-0.185328521214602	0.0564057913196356	-0.0423272967398158	0.032494405040036	-0.376709752390085	0.0838376830774662	0.242789268599992	0.335424959588167
CPPECPESLHDLMAQCWRKEPEERPTFEYLQAFLEDYFTSTEPQYQPGENL	1	NA	FALSE	FALSE	C499A	5	WT	-0.00490145831207489	0.0206994651467285	-0.018200362008926	0.0173327425805568	0.0112633428007001	0.0329825928920627	-0.366948651024546	0.167192229315295
CPPECPESLHDLMAQCWRKEPEERPTFEYLQAFLEDYFTSTEPQYQWGENL	2	NA	FALSE	FALSE	C499A P532W	5	P532W	-0.124719684392818	0.0242870427063743	-0.0192919566428049	0.0223694816103885	-0.09929591206889	0.0350806112233476	0.0789969990948236	0.128232884195016
CPPECPESLHDLMAQCWRKEPEERPTFEYLQAFLEDYKTSTEPQYQPGENL	2	NA	FALSE	FALSE	C499A F523K	5	F523K	0.219035033668561	0.0250210945692373	-0.127940094296225	0.0756233937119043	-0.00175761055135309	0.0533437671573519	-0.236737138705121	0.297719805885161
CPPECPESLHDLMAQCWRKEPEGRPTFEYLQAFLEDYFTSTEPQYQPGENL	2	NA	FALSE	FALSE	C499A E508G	5	E508G	-0.0185264036446106	0.0187013580366717	0.0197864777536298	0.0170071613361402	-0.196191847564706	0.0610441296390156	-0.110788222032066	0.361829399287688
CPPECPESLHDLMC*CWRKEPEERPTFENLQAFLEDYFTSTEPQYQPGENL	2	NA	FALSE	TRUE	Q500* Y514N	5	Y514N	0.261386997137095	0.00953382142899379	-0.364303903935699	0.0448216999342762	0.460625121537224	0.0258852612354553	-1.68746718035292	0.464240743718298
CPPECPESLHDLMC*CWRKEPEERPTFERLQAFLEDYFTSTEPQYQPGENL	2	NA	FALSE	TRUE	Q500* Y514R	5	Y514R	0.286653280532597	0.010970220696516	-0.357809613110215	0.0403047012651914	0.440964496169947	0.0232718126875802	-1.47514139935898	0.361164715216613
CPPECPESLHDLMC*CWRKEPEERPTFEYLQAFLEDYFTSTEPQDQPGENL	2	NA	FALSE	TRUE	Q500* Y530D	5	Y530D	0.278374131205312	0.0109032776455047	-0.419831332311108	0.0532195984270842	0.46832712201739	0.0201531216102825	-1.37643843401941	0.229832322760795
CPPECPESLHDLMC*CWRKEPEERPTFEYLQAFLEDYFTSTEPQYQWGENL	2	NA	FALSE	TRUE	Q500* P532W	5	P532W	0.271926096027156	0.00749376444572	-0.418990853567274	0.0452878836781748	0.46493821197543	0.0172192407655806	-1.34364314560665	0.268930850323486
CPPECPESLHDLMC*CWRKEPEERPTFEYLQAFLEDYKTSTEPQYQPGENL	2	NA	FALSE	TRUE	Q500* F523K	5	F523K	0.286498093049848	0.00928846618992707	-0.373235305549705	0.035309888753433	0.460010341257959	0.0174579498953148	-1.00237892109037	0.176784861732103
CPPECPESLHDLMC*CWRKEPEGRPTFEYLQAFLEDYFTSTEPQYQPGENL	2	NA	FALSE	TRUE	Q500* E508G	5	E508G	0.278337448271411	0.0118234865659743	-0.377309380271655	0.0487180160898122	0.457039548314757	0.0256290966709509	-1.40041317744299	0.414406539986629
CPPECPESLHDLMCACWRKEPEERPTFENLQAFLEDYFTSTEPQYQPGENL	2	NA	FALSE	FALSE	Q500A Y514N	5	Y514N	-0.150081192152312	0.0336806940435186	-0.0107864739128195	0.0154549593536207	-0.139696081724624	0.0387165602789376	-0.127685813155502	0.149568573567886
CPPECPESLHDLMCACWRKEPEERPTFERLQAFLEDYFTSTEPQYQPGENL	2	NA	FALSE	FALSE	Q500A Y514R	5	Y514R	-0.144586493573946	0.0372904266557462	-0.0360836884135936	0.0240214059376155	-0.0652173993868831	0.0461037300438246	-0.340678680491324	0.188098424963921
CPPECPESLHDLMCACWRKEPEERPTFEYLQAFLEDYFTSTEPQDQPGENL	2	NA	FALSE	FALSE	Q500A Y530D	5	Y530D	0.0770185752419064	0.0255734399314647	0.00297600603792766	0.0275268784960596	-0.0438620668459176	0.0458368989945521	0.274891846256361	0.242360125964413
CPPECPESLHDLMCACWRKEPEERPTFEYLQAFLEDYFTSTEPQYQPGENL	1	NA	FALSE	FALSE	Q500A	5	WT	-0.0300104560760652	0.0253599279941536	0.0743315655973185	0.0268816765960064	0.112403983943641	0.0367888138843222	0.0452877288586873	0.20392462165167
CPPECPESLHDLMCACWRKEPEERPTFEYLQAFLEDYFTSTEPQYQWGENL	2	NA	FALSE	FALSE	Q500A P532W	5	P532W	-0.0893280049919605	0.0315949076210753	-0.0148300370930824	0.0166169985693414	0.0167794648814382	0.0338094578126468	-0.170063895450895	0.173103461158658
CPPECPESLHDLMCACWRKEPEERPTFEYLQAFLEDYKTSTEPQYQPGENL	2	NA	FALSE	FALSE	Q500A F523K	5	F523K	0.0176021741586685	0.0466313999633756	-0.0819545393963169	0.0526317066818089	-0.104659232393935	0.0816787707217086	-0.0419905960418952	0.40385830460697
CPPECPESLHDLMCACWRKEPEGRPTFEYLQAFLEDYFTSTEPQYQPGENL	2	NA	FALSE	FALSE	Q500A E508G	5	E508G	-0.144711505424734	0.0298029472627024	-0.0204557631005292	0.0194736398650743	-0.13000299322885	0.0476132985549561	-0.061289873317309	0.198643771263492
CPPECPESLHDLMCCCWRKEPEERPTFENLQAFLEDYFTSTEPQYQPGENL	2	NA	FALSE	FALSE	Q500C Y514N	5	Y514N	-0.120751192605231	0.0229222275811567	-0.00178743442425406	0.0166260869585827	-0.0393503598058694	0.0356819685300024	-0.476480043312147	0.159250556211408
CPPECPESLHDLMCCCWRKEPEERPTFERLQAFLEDYFTSTEPQYQPGENL	2	NA	FALSE	FALSE	Q500C Y514R	5	Y514R	-0.156211204075133	0.0300169766640553	0.00499109897138876	0.0162740493498617	-0.118109729483074	0.0434585740013058	-0.0563816880317587	0.145327332655125
CPPECPESLHDLMCCCWRKEPEERPTFEYLQAFLEDYFTSTEPQDQPGENL	2	NA	FALSE	FALSE	Q500C Y530D	5	Y530D	-0.117584719120628	0.0324567490176278	-0.0844134521774732	0.0428568103096789	-0.0502588428734558	0.0420848700657927	0.43943823864609	0.161642487999752
CPPECPESLHDLMCCCWRKEPEERPTFEYLQAFLEDYFTSTEPQYQPGENL	1	NA	FALSE	FALSE	Q500C	5	WT	-0.0843439087042252	0.0203975089434907	-0.00920230591477381	0.0164337732814034	-0.0251644393460286	0.0330808500103382	-0.0322803377316157	0.132747313317534
CPPECPESLHDLMCCCWRKEPEERPTFEYLQAFLEDYFTSTEPQYQWGENL	2	NA	FALSE	FALSE	Q500C P532W	5	P532W	-0.0826307705742758	0.0193960542641304	-0.000942581895762165	0.0122718736429686	0.0211005630729097	0.0284716095278367	-0.0206888160311207	0.136788849448146
CPPECPESLHDLMCCCWRKEPEERPTFEYLQAFLEDYKTSTEPQYQPGENL	2	NA	FALSE	FALSE	Q500C F523K	5	F523K	-0.0750125399692342	0.0382111433204068	-0.01372358199505	0.0282251529603198	-0.0518045808039914	0.0462942392333754	-0.0924702225104248	0.251229673395405
CPPECPESLHDLMCCCWRKEPEGRPTFEYLQAFLEDYFTSTEPQYQPGENL	2	NA	FALSE	FALSE	Q500C E508G	5	E508G	-0.143723146951075	0.0375024252539663	-0.0101460961028346	0.0584459766077046	-0.162334548194472	0.0448457113481518	-0.106821592211812	0.167828211408145
CPPECPESLHDLMCDCWRKEPEERPTFENLQAFLEDYFTSTEPQYQPGENL	2	NA	FALSE	FALSE	Q500D Y514N	5	Y514N	-0.168727354605629	0.0325706215359634	-0.0116877189563015	0.0205736789907714	0.0305138182554872	0.0403614104329028	-0.416126864053956	0.220896779159838
CPPECPESLHDLMCDCWRKEPEERPTFERLQAFLEDYFTSTEPQYQPGENL	2	NA	FALSE	FALSE	Q500D Y514R	5	Y514R	-0.0379039192433813	0.0240346660999771	-0.0127980860940955	0.0133856325081556	-0.0784368468884685	0.0640545048679999	-0.646050629826608	0.449714259869746
CPPECPESLHDLMCDCWRKEPEERPTFEYLQAFLEDYFTSTEPQDQPGENL	2	NA	FALSE	FALSE	Q500D Y530D	5	Y530D	-0.0535848113391785	0.0220521224991065	-0.0374857022006122	0.0214875163163272	-0.104947555842314	0.0464088380849008	-0.108003541559616	0.186881594789136
CPPECPESLHDLMCDCWRKEPEERPTFEYLQAFLEDYFTSTEPQYQPGENL	1	NA	FALSE	FALSE	Q500D	5	WT	-0.11760743892169	0.0214952875758545	0.0142148615152735	0.0126263720186812	0.0059730907933194	0.0358965720342689	0.138104020334807	0.141871534822171
CPPECPESLHDLMCDCWRKEPEERPTFEYLQAFLEDYFTSTEPQYQWGENL	2	NA	FALSE	FALSE	Q500D P532W	5	P532W	-0.012708173398692	0.0141953512189122	-0.0309604122123529	0.0163490817769597	-0.0697561953532032	0.0443620256838171	-0.119309297385697	0.202232355049782
CPPECPESLHDLMCDCWRKEPEERPTFEYLQAFLEDYKTSTEPQYQPGENL	2	NA	FALSE	FALSE	Q500D F523K	5	F523K	-0.167933995035225	0.0508718078958335	-0.0771305319370683	0.0319076223514063	-0.019211995620971	0.0543686362001835	0.122948971554908	0.218088869005175
CPPECPESLHDLMCDCWRKEPEGRPTFEYLQAFLEDYFTSTEPQYQPGENL	2	NA	FALSE	FALSE	Q500D E508G	5	E508G	-0.145656683680071	0.0329072167758641	-0.0116811677113726	0.0197364013973156	0.033656272948265	0.042488452315536	-0.0644012261673134	0.164975603052932
CPPECPESLHDLMCECWRKEPEERPTFENLQAFLEDYFTSTEPQYQPGENL	2	NA	FALSE	FALSE	Q500E Y514N	5	Y514N	-0.0921110140599341	0.0320886410115117	-0.00157535615904453	0.0266222152797284	-0.00482411008400838	0.0489530894389113	-0.239508592366278	0.184713728053848
CPPECPESLHDLMCECWRKEPEERPTFERLQAFLEDYFTSTEPQYQPGENL	2	NA	FALSE	FALSE	Q500E Y514R	5	Y514R	-0.0836783850914829	0.0336910887534332	0.0526005372443922	0.0264648644646567	-0.15901325725436	0.0663718778495684	-0.449183782409371	0.207902709907145
CPPECPESLHDLMCECWRKEPEERPTFEYLQAFLEDYFTSTEPQDQPGENL	2	NA	FALSE	FALSE	Q500E Y530D	5	Y530D	-0.156123913424078	0.061403879292855	-0.0285544539144032	0.0290152307649151	-0.13931544745174	0.057153784575787	0.12488695348369	0.200575644257095
CPPECPESLHDLMCECWRKEPEERPTFEYLQAFLEDYFTSTEPQYQWGENL	2	NA	FALSE	FALSE	Q500E P532W	5	P532W	-0.121041053614701	0.0266095441145074	-0.0227309247888174	0.0221240280899235	0.0628406124450855	0.0368354280814099	-0.209436336675587	0.158613785674879
CPPECPESLHDLMCECWRKEPEERPTFEYLQAFLEDYKTSTEPQYQPGENL	2	NA	FALSE	FALSE	Q500E F523K	5	F523K	-0.0279012127560728	0.0987780520266783	-0.0533687332985601	0.0347133494289858	-0.0431670533684102	0.0617958463962396	-0.0694301722074916	0.411928127674771
CPPECPESLHDLMCECWRKEPEGRPTFEYLQAFLEDYFTSTEPQYQPGENL	2	NA	FALSE	FALSE	Q500E E508G	5	E508G	-0.0840317060656547	0.0347898169684049	0.00369494776737768	0.0286746107851166	-0.0028535507358441	0.0503295996682814	-0.145331727893658	0.188810021495324
CPPECPESLHDLMCFCWRKEPEERPTFENLQAFLEDYFTSTEPQYQPGENL	2	NA	FALSE	FALSE	Q500F Y514N	5	Y514N	-0.12275475467322	0.0198779114004777	-0.0353929320771048	0.0114215375810769	0.0116081172462787	0.0306252987699819	-0.336232718811222	0.149700870883094
CPPECPESLHDLMCFCWRKEPEERPTFERLQAFLEDYFTSTEPQYQPGENL	2	NA	FALSE	FALSE	Q500F Y514R	5	Y514R	-0.169530482349977	0.0250241239758825	-0.0034974414934626	0.0151201370430219	0.0593092771057993	0.0288299256571477	-0.106823164433493	0.112822606749449
CPPECPESLHDLMCFCWRKEPEERPTFEYLQAFLEDYFTSTEPQDQPGENL	2	NA	FALSE	FALSE	Q500F Y530D	5	Y530D	-0.230004938962763	0.0321784519981449	-0.0572046631815316	0.0125681425147225	-0.0726125263397553	0.0285259547276542	0.164814163253004	0.103724359714278
CPPECPESLHDLMCFCWRKEPEERPTFEYLQAFLEDYFTSTEPQYQPGENL	1	NA	FALSE	FALSE	Q500F	5	WT	-0.109216077178139	0.0153672239436806	0.0107510958428713	0.0099034295801323	-0.0372908598421322	0.0246828222603205	0.0109762783525937	0.0923696597050467
CPPECPESLHDLMCFCWRKEPEERPTFEYLQAFLEDYFTSTEPQYQWGENL	2	NA	FALSE	FALSE	Q500F P532W	5	P532W	-0.0982799822373937	0.0119208935038848	-0.00220531851196394	0.00859036477947178	-0.0282267540463457	0.0202640238927989	-0.0443803777547186	0.0890019590849722
CPPECPESLHDLMCFCWRKEPEERPTFEYLQAFLEDYKTSTEPQYQPGENL	2	NA	FALSE	FALSE	Q500F F523K	5	F523K	-0.207265913552669	0.0353204864379394	-0.0852801852019534	0.0305316657830152	-0.0937977252345628	0.0352889358780915	-0.0856681440759405	0.129930703793356
CPPECPESLHDLMCFCWRKEPEGRPTFEYLQAFLEDYFTSTEPQYQPGENL	2	NA	FALSE	FALSE	Q500F E508G	5	E508G	-0.1442574091797	0.0259320826481509	0.00512054700118375	0.016751210030116	-0.0883613706247115	0.0312109362209399	-0.180768220059659	0.132391117069718
CPPECPESLHDLMCGCWRKEPEERPTFENLQAFLEDYFTSTEPQYQPGENL	2	NA	FALSE	FALSE	Q500G Y514N	5	Y514N	-0.118942695417876	0.0182938451448438	0.00925223903544766	0.0118581397501257	-0.073908161669515	0.0323546005249213	-0.0692043094921331	0.132523555659859
CPPECPESLHDLMCGCWRKEPEERPTFERLQAFLEDYFTSTEPQYQPGENL	2	NA	FALSE	FALSE	Q500G Y514R	5	Y514R	-0.123861279584006	0.0188438748602176	-0.00147432209273883	0.0109605386048358	-0.134025868668843	0.0328882450562459	0.189536908125691	0.111242016457554
CPPECPESLHDLMCGCWRKEPEERPTFEYLQAFLEDYFTSTEPQDQPGENL	2	NA	FALSE	FALSE	Q500G Y530D	5	Y530D	-0.155134229530286	0.0189084943173388	-0.00367193059283551	0.0123896790501516	-0.0606068152596513	0.0254200576147321	0.425289248873508	0.105340319194763
CPPECPESLHDLMCGCWRKEPEERPTFEYLQAFLEDYFTSTEPQYQPGENL	1	NA	FALSE	FALSE	Q500G	5	WT	-0.0524320438800452	0.0103491820324189	0.00147760172817815	0.00953966715570707	0.00713330511374282	0.0209432984527991	0.145415534663251	0.0990602583566871
CPPECPESLHDLMCGCWRKEPEERPTFEYLQAFLEDYFTSTEPQYQWGENL	2	NA	FALSE	FALSE	Q500G P532W	5	P532W	-0.0649625695587989	0.0106988964247488	-0.00378192657252453	0.00878820976300335	-0.00572629308216063	0.0187046254693462	0.19227022723108	0.0851512501875038
CPPECPESLHDLMCGCWRKEPEERPTFEYLQAFLEDYKTSTEPQYQPGENL	2	NA	FALSE	FALSE	Q500G F523K	5	F523K	-0.0973274961825962	0.014546168688743	-0.055309414915902	0.0101895961294865	-0.0994525742432883	0.0268929345775909	0.126491230245854	0.10976112002794
CPPECPESLHDLMCGCWRKEPEGRPTFEYLQAFLEDYFTSTEPQYQPGENL	2	NA	FALSE	FALSE	Q500G E508G	5	E508G	-0.0872793630391623	0.0200730633655886	0.00860364059946364	0.011873097306123	-0.000161086328755814	0.0275285594123754	0.272349732236597	0.117421041927124
CPPECPESLHDLMCHCWRKEPEERPTFENLQAFLEDYFTSTEPQYQPGENL	2	NA	FALSE	FALSE	Q500H Y514N	5	Y514N	-0.0235377252834393	0.0190804737794397	-0.0114128805285223	0.0175313353408192	-0.102201884508193	0.0521033897787948	-0.215731456118561	0.144692629910902
CPPECPESLHDLMCHCWRKEPEERPTFERLQAFLEDYFTSTEPQYQPGENL	2	NA	FALSE	FALSE	Q500H Y514R	5	Y514R	-0.152775489583511	0.0242360836668536	-0.00666831189187095	0.0131041280924159	-0.248944197587286	0.0633888194196909	-0.0579257298753435	0.187349309180861
CPPECPESLHDLMCHCWRKEPEERPTFEYLQAFLEDYFTSTEPQDQPGENL	2	NA	FALSE	FALSE	Q500H Y530D	5	Y530D	0.00518812674440369	0.0238899284949122	-0.0148311728332379	0.0234055979136766	-0.189775504782157	0.0592756622788913	0.198831134640226	0.263219446184834
CPPECPESLHDLMCHCWRKEPEERPTFEYLQAFLEDYFTSTEPQYQWGENL	2	NA	FALSE	FALSE	Q500H P532W	5	P532W	-0.130828497300256	0.0269371575401058	0.030029965491892	0.0192982225665698	-0.065040210791558	0.034132476475749	-0.11451716706233	0.140460907258156
CPPECPESLHDLMCHCWRKEPEERPTFEYLQAFLEDYKTSTEPQYQPGENL	2	NA	FALSE	FALSE	Q500H F523K	5	F523K	-0.209822212811981	0.0709489546361433	-0.0287987095863725	0.103439561154009	-0.143473842923344	0.0679533318529831	-0.423841010946865	0.379799430722904
CPPECPESLHDLMCHCWRKEPEGRPTFEYLQAFLEDYFTSTEPQYQPGENL	2	NA	FALSE	FALSE	Q500H E508G	5	E508G	-0.0249935261273859	0.0221768654571527	0.0197508929764059	0.0154737170361996	-0.169981201909568	0.06381074398834	0.0769174795179227	0.22742778335484
CPPECPESLHDLMCICWRKEPEERPTFENLQAFLEDYFTSTEPQYQPGENL	2	NA	FALSE	FALSE	Q500I Y514N	5	Y514N	-0.0905368942596666	0.0202879749506728	-0.0072443108787109	0.0130283290150428	-0.217093014948864	0.0448114291842278	-0.317174805041056	0.145367571511148
CPPECPESLHDLMCICWRKEPEERPTFERLQAFLEDYFTSTEPQYQPGENL	2	NA	FALSE	FALSE	Q500I Y514R	5	Y514R	-0.125375991708374	0.0254171230632437	-0.0313435611778068	0.0165249445439264	-0.0669361686009913	0.047346103595954	-0.248960753993592	0.201240205620602
CPPECPESLHDLMCICWRKEPEERPTFEYLQAFLEDYFTSTEPQDQPGENL	2	NA	FALSE	FALSE	Q500I Y530D	5	Y530D	-0.165517030181449	0.0339876678911654	-0.05456750233736	0.020966869533792	-0.204133190509147	0.0485959668241202	0.0562699110364455	0.155905675208525
CPPECPESLHDLMCICWRKEPEERPTFEYLQAFLEDYFTSTEPQYQPGENL	1	NA	FALSE	FALSE	Q500I	5	WT	-0.119552976071849	0.0165482042109175	-0.0189831381591433	0.0146025465822043	-0.0564146183148637	0.0304070756608694	-0.162853010482974	0.123293224652906
CPPECPESLHDLMCICWRKEPEERPTFEYLQAFLEDYFTSTEPQYQWGENL	2	NA	FALSE	FALSE	Q500I P532W	5	P532W	-0.0954808417646113	0.012782785967126	0.00471293642551365	0.00919817459983788	-0.0829116561321558	0.0234662647954263	-0.00177226875337168	0.0961546861373322
CPPECPESLHDLMCICWRKEPEERPTFEYLQAFLEDYKTSTEPQYQPGENL	2	NA	FALSE	FALSE	Q500I F523K	5	F523K	-0.2050351269432	0.0391514631713356	-0.0771193156509231	0.0231970706588262	-0.179899586228026	0.0355760395222373	0.138170499824502	0.124843632703658
CPPECPESLHDLMCICWRKEPEGRPTFEYLQAFLEDYFTSTEPQYQPGENL	2	NA	FALSE	FALSE	Q500I E508G	5	E508G	-0.0914690258729421	0.0326558280207522	-0.0187940248336536	0.0179495035697114	0.0248419166098759	0.0300666812479514	-0.0677846713622636	0.148586766189407
CPPECPESLHDLMCKCWRKEPEERPTFENLQAFLEDYFTSTEPQYQPGENL	2	NA	FALSE	FALSE	Q500K Y514N	5	Y514N	-0.0770489922175568	0.0262743780808428	-0.0342605112195037	0.0210703790523943	-0.211493076976593	0.058100697025077	-0.326791768280024	0.228344749824678
CPPECPESLHDLMCKCWRKEPEERPTFERLQAFLEDYFTSTEPQYQPGENL	2	NA	FALSE	FALSE	Q500K Y514R	5	Y514R	-0.138649224744672	0.0325374439609209	-0.00656103261777085	0.0173401942531411	-0.152538492270668	0.0556616900778582	0.282348436339719	0.202528791359804
CPPECPESLHDLMCKCWRKEPEERPTFEYLQAFLEDYFTSTEPQDQPGENL	2	NA	FALSE	FALSE	Q500K Y530D	5	Y530D	0.0572243481539461	0.0338642955194712	-0.0429573875260083	0.0378582066683157	-0.0129868314784939	0.050831117374631	-0.259325062163172	0.346400856787454
CPPECPESLHDLMCKCWRKEPEERPTFEYLQAFLEDYFTSTEPQYQWGENL	2	NA	FALSE	FALSE	Q500K P532W	5	P532W	0.0348982651474811	0.0268223900999053	0.0146351605123456	0.0324331648688395	0.0502934859442836	0.0398961706264007	0.0511634802031841	0.247463683350703
CPPECPESLHDLMCKCWRKEPEERPTFEYLQAFLEDYKTSTEPQYQPGENL	2	NA	FALSE	FALSE	Q500K F523K	5	F523K	0.0170016348069285	0.0586674194584387	0.0923585529731792	0.0544407290045295	0.104836622785442	0.0833060111273371	0.355758360254069	1.48588702702469
CPPECPESLHDLMCKCWRKEPEGRPTFEYLQAFLEDYFTSTEPQYQPGENL	2	NA	FALSE	FALSE	Q500K E508G	5	E508G	-0.150821597320667	0.035448870072422	0.0222744276636619	0.0193427801793047	-0.0669168283097325	0.0542966232228141	0.218484410585439	0.163514224209224
CPPECPESLHDLMCLCWRKEPEERPTFENLQAFLEDYFTSTEPQYQPGENL	2	NA	FALSE	FALSE	Q500L Y514N	5	Y514N	-0.0847763575075961	0.0153559889889684	0.00160619125917083	0.0128836591712046	-0.0897043597739964	0.0306641169858729	-0.261541252535212	0.122007611252352
CPPECPESLHDLMCLCWRKEPEERPTFERLQAFLEDYFTSTEPQYQPGENL	2	NA	FALSE	FALSE	Q500L Y514R	5	Y514R	-0.141713766630806	0.021159726865268	-0.0243107581897137	0.0132289152977596	-0.0770611882174815	0.0268724526455913	-0.302002178721846	0.114286755789851
CPPECPESLHDLMCLCWRKEPEERPTFEYLQAFLEDYFTSTEPQDQPGENL	2	NA	FALSE	FALSE	Q500L Y530D	5	Y530D	-0.132947526265686	0.0406746405445713	-0.054010461140067	0.0418795208631959	-0.0598035500175653	0.0300201708047152	0.234273018183678	0.18903640327875
CPPECPESLHDLMCLCWRKEPEERPTFEYLQAFLEDYFTSTEPQYQPGENL	1	NA	FALSE	FALSE	Q500L	5	WT	-0.0148652250474284	0.0180401129564374	0.0174304395957231	0.0165484919401143	-0.0367268928781152	0.0287234946076397	-0.157074767928402	0.147221739752878
CPPECPESLHDLMCLCWRKEPEERPTFEYLQAFLEDYFTSTEPQYQWGENL	2	NA	FALSE	FALSE	Q500L P532W	5	P532W	-0.0855264609866185	0.0140161803664268	0.00696704068677875	0.0100972847253246	-0.0445499797014599	0.0207237735283315	-0.0564447778540746	0.0994666889113644
CPPECPESLHDLMCLCWRKEPEERPTFEYLQAFLEDYKTSTEPQYQPGENL	2	NA	FALSE	FALSE	Q500L F523K	5	F523K	-0.0095941448261935	0.0348184409938609	-0.103015725566389	0.0424049799013243	0.014547267927282	0.0369515855181535	-0.60356432880245	0.251920077487788
CPPECPESLHDLMCLCWRKEPEGRPTFEYLQAFLEDYFTSTEPQYQPGENL	2	NA	FALSE	FALSE	Q500L E508G	5	E508G	-0.0919137192659856	0.0161366738166599	-0.0042259207562404	0.0120765167771974	-0.116593726435857	0.0348753935724022	-0.172330321857659	0.139737874770209
CPPECPESLHDLMCMCWRKEPEERPTFENLQAFLEDYFTSTEPQYQPGENL	2	NA	FALSE	FALSE	Q500M Y514N	5	Y514N	-0.124046943771641	0.0329243204611285	-0.0198040276452838	0.0206859456352981	-0.119106763124468	0.0618952145825247	-0.558760038432002	0.312095550765866
CPPECPESLHDLMCMCWRKEPEERPTFERLQAFLEDYFTSTEPQYQPGENL	2	NA	FALSE	FALSE	Q500M Y514R	5	Y514R	-0.0657197136167791	0.0241173297156232	0.0449574110298891	0.0221501756124847	-0.0816736627213145	0.0437385779648502	-0.260945199026793	0.158747198911748
CPPECPESLHDLMCMCWRKEPEERPTFEYLQAFLEDYFTSTEPQDQPGENL	2	NA	FALSE	FALSE	Q500M Y530D	5	Y530D	-0.203895556504854	0.0983279450102872	-0.255086964865729	0.132306832768473	0.103839347522449	0.0535490563790426	0.388989880743339	0.397989044275194
CPPECPESLHDLMCMCWRKEPEERPTFEYLQAFLEDYFTSTEPQYQPGENL	1	NA	FALSE	FALSE	Q500M	5	WT	-0.159341645942444	0.0610450336944876	0.0491027922600962	0.0570015160427477	-0.006185373921293	0.0431390556925513	-0.606479079835393	0.326831450527534
CPPECPESLHDLMCMCWRKEPEERPTFEYLQAFLEDYFTSTEPQYQWGENL	2	NA	FALSE	FALSE	Q500M P532W	5	P532W	-0.0378184550720048	0.0298601814773135	0.0365135929326183	0.0301157548570845	-0.0100274559530437	0.0391260581179989	0.116200495785609	0.250562144622621
CPPECPESLHDLMCMCWRKEPEERPTFEYLQAFLEDYKTSTEPQYQPGENL	2	NA	FALSE	FALSE	Q500M F523K	5	F523K	-0.00933218173399364	0.0490686189499173	NA	NA	-0.17130985730748	0.0981238518155339	-0.784742318295259	1.50535927126622
CPPECPESLHDLMCMCWRKEPEGRPTFEYLQAFLEDYFTSTEPQYQPGENL	2	NA	FALSE	FALSE	Q500M E508G	5	E508G	-0.10513127064986	0.0336274250340658	0.0396178513623499	0.0226946039382839	-0.191718297856551	0.0580194513779677	0.0263754739820332	0.165527046907572
CPPECPESLHDLMCNCWRKEPEERPTFENLQAFLEDYFTSTEPQYQPGENL	2	NA	FALSE	FALSE	Q500N Y514N	5	Y514N	-0.121161426406145	0.0274317152589894	0.00138860399116887	0.0216174271694303	-0.103788542589854	0.0427875515730865	-0.219633161060826	0.161803193015415
CPPECPESLHDLMCNCWRKEPEERPTFERLQAFLEDYFTSTEPQYQPGENL	2	NA	FALSE	FALSE	Q500N Y514R	5	Y514R	-0.158310384714856	0.0340808350549038	0.0169441311522236	0.0110429646257348	-0.0927864069704704	0.0576579430368962	-0.186527229852583	0.172512063655882
CPPECPESLHDLMCNCWRKEPEERPTFEYLQAFLEDYFTSTEPQDQPGENL	2	NA	FALSE	FALSE	Q500N Y530D	5	Y530D	-0.194847230857979	0.0355261940464524	-0.0290400959756422	0.0181324055676009	-0.0449911656940347	0.0427474655331586	0.245127087745429	0.241200707398766
CPPECPESLHDLMCNCWRKEPEERPTFEYLQAFLEDYFTSTEPQYQPGENL	1	NA	FALSE	FALSE	Q500N	5	WT	-0.112471993400049	0.0219437643713621	0.00881533318759174	0.0105993427758108	-0.0795709983019001	0.0353471668912015	-0.131179623488148	0.158389494909194
CPPECPESLHDLMCNCWRKEPEERPTFEYLQAFLEDYFTSTEPQYQWGENL	2	NA	FALSE	FALSE	Q500N P532W	5	P532W	-0.0722972440669947	0.0170455548443176	-0.00601605559760237	0.0122123482859246	-0.04501334797408	0.0321979065157778	0.0866828520136735	0.118380861535758
CPPECPESLHDLMCNCWRKEPEERPTFEYLQAFLEDYKTSTEPQYQPGENL	2	NA	FALSE	FALSE	Q500N F523K	5	F523K	-0.0474250428270695	0.0325195846719406	-0.0672009025566026	0.0350086246217371	-0.0214676776593295	0.0499215407512933	-0.126173108537342	0.194787853684775
CPPECPESLHDLMCNCWRKEPEGRPTFEYLQAFLEDYFTSTEPQYQPGENL	2	NA	FALSE	FALSE	Q500N E508G	5	E508G	-0.112628175531364	0.0257868330071389	-0.0180354491662741	0.0149392747097787	-0.100999559231009	0.0499022560321266	-0.20421234153531	0.136424795935572
CPPECPESLHDLMCPCWRKEPEERPTFENLQAFLEDYFTSTEPQYQPGENL	2	NA	FALSE	FALSE	Q500P Y514N	5	Y514N	0.0460234095334115	0.0164058274452433	-0.0240109931326771	0.0131318329772207	0.222900143491745	0.0277250977734215	0.0898923087403932	0.149572936859394
CPPECPESLHDLMCPCWRKEPEERPTFERLQAFLEDYFTSTEPQYQPGENL	2	NA	FALSE	FALSE	Q500P Y514R	5	Y514R	-0.0263262054776859	0.0203191114698365	-0.0316934278013766	0.0130541966851404	0.270289960193127	0.0282887254599574	0.143531465932691	0.148824563422606
CPPECPESLHDLMCPCWRKEPEERPTFEYLQAFLEDYFTSTEPQDQPGENL	2	NA	FALSE	FALSE	Q500P Y530D	5	Y530D	-0.111418662796406	0.0268780767420821	-0.0331935626288453	0.0179341351318359	0.222876818633408	0.0314288259839027	0.396451056698324	0.147570310382413
CPPECPESLHDLMCPCWRKEPEERPTFEYLQAFLEDYFTSTEPQYQPGENL	1	NA	FALSE	FALSE	Q500P	5	WT	0.0159787798657898	0.0171561679918211	0.00411143956820017	0.0109978807290754	0.219665808083408	0.0274814297284419	0.318985755202068	0.14098583205429
CPPECPESLHDLMCPCWRKEPEERPTFEYLQAFLEDYFTSTEPQYQWGENL	2	NA	FALSE	FALSE	Q500P P532W	5	P532W	0.0341682488529539	0.012206199552063	-0.00864558920237562	0.0125597864078445	0.250831979859388	0.0187856031392489	0.0195895746269285	0.109400779170422
CPPECPESLHDLMCPCWRKEPEERPTFEYLQAFLEDYKTSTEPQYQPGENL	2	NA	FALSE	FALSE	Q500P F523K	5	F523K	-0.0982518168964167	0.019836857376547	-0.033568879451189	0.0116297542962217	0.109291799107333	0.0306447961389378	0.328406247577346	0.130505311646089
CPPECPESLHDLMCPCWRKEPEGRPTFEYLQAFLEDYFTSTEPQYQPGENL	2	NA	FALSE	FALSE	Q500P E508G	5	E508G	-0.00477052452098305	0.0166861256399617	-0.0675093998300481	0.0168193297191523	0.380142359443048	0.0317644910557617	-0.299582605209445	0.166270040887957
CPPECPESLHDLMCQ*WRKEPEERPTFENLQAFLEDYFTSTEPQYQPGENL	2	NA	FALSE	TRUE	C501* Y514N	5	Y514N	0.283110882093397	0.00879595780219446	-0.401699935254553	0.0359703094792234	0.476440733750148	0.0232790524046389	-1.46598323329543	0.243662050502492
CPPECPESLHDLMCQ*WRKEPEERPTFERLQAFLEDYFTSTEPQYQPGENL	2	NA	FALSE	TRUE	C501* Y514R	5	Y514R	0.265409415501409	0.00981137392108466	-0.429891508858165	0.0603638285665565	0.453915487484656	0.0229950997043273	-1.29184338022137	0.385080818643147
CPPECPESLHDLMCQ*WRKEPEERPTFEYLQAFLEDYFTSTEPQDQPGENL	2	NA	FALSE	TRUE	C501* Y530D	5	Y530D	0.277959598900798	0.00809638089703998	-0.421494187794101	0.0402293317185485	0.518025319426513	0.0179590082965918	-1.37981333357551	0.223279372404758
CPPECPESLHDLMCQ*WRKEPEERPTFEYLQAFLEDYFTSTEPQYQPGENL	1	NA	FALSE	TRUE	C501*	5	WT	0.277097115918558	0.00806546221074533	-0.468741309821811	0.0462929841157664	0.468701606688466	0.0187587109578717	-1.13162665151284	0.20013110252396
CPPECPESLHDLMCQ*WRKEPEERPTFEYLQAFLEDYFTSTEPQYQWGENL	2	NA	FALSE	TRUE	C501* P532W	5	P532W	0.279288877446218	0.00727126628806356	-0.399468653720518	0.0426286477783947	0.474220216503794	0.0155734158006328	-1.46310114303549	0.185539780827476
CPPECPESLHDLMCQ*WRKEPEERPTFEYLQAFLEDYKTSTEPQYQPGENL	2	NA	FALSE	TRUE	C501* F523K	5	F523K	0.283535138584398	0.00849442620147913	-0.504295259378787	0.058763895883491	0.48430635762814	0.0186339028877963	-0.963710397049179	0.250160972889031
CPPECPESLHDLMCQ*WRKEPEGRPTFEYLQAFLEDYFTSTEPQYQPGENL	2	NA	FALSE	TRUE	C501* E508G	5	E508G	0.271027117163713	0.0109911458405484	-0.479676444615497	0.0773816457331058	0.49705654225115	0.0282663688697172	-1.6693302013657	0.43660353452806
CPPECPESLHDLMCQAWRKEPEERPTFENLQAFLEDYFTSTEPQYQPGENL	2	NA	FALSE	FALSE	C501A Y514N	5	Y514N	-0.0318711464800984	0.0188492791727837	-0.00541137247533985	0.0152972503196397	-0.0782429253807551	0.0505105928459581	-0.0845568180122792	0.199833168187947
CPPECPESLHDLMCQAWRKEPEERPTFERLQAFLEDYFTSTEPQYQPGENL	2	NA	FALSE	FALSE	C501A Y514R	5	Y514R	-0.124574442626477	0.0257905893359467	0.0156454330908279	0.0118694254207211	0.0156353099559418	0.0294016105270107	-0.281739707674504	0.139574380145687
CPPECPESLHDLMCQAWRKEPEERPTFEYLQAFLEDYFTSTEPQDQPGENL	2	NA	FALSE	FALSE	C501A Y530D	5	Y530D	-0.160169742240693	0.0235375631996421	-0.0162018429572283	0.0153922494846975	-0.0437055872041584	0.0254199136787769	0.262071094962564	0.1047274486949
CPPECPESLHDLMCQAWRKEPEERPTFEYLQAFLEDYFTSTEPQYQPGENL	1	NA	FALSE	FALSE	C501A	5	WT	-0.0919923134844124	0.0154296639066121	0.0107977499497666	0.00996826188525564	-0.0223636902152323	0.0233618028009686	0.0462187817142411	0.102987594083606
CPPECPESLHDLMCQAWRKEPEERPTFEYLQAFLEDYFTSTEPQYQWGENL	2	NA	FALSE	FALSE	C501A P532W	5	P532W	-0.114292766886641	0.0170408515095077	0.0318005505928224	0.0107178323176088	-0.0424846365564932	0.0259577928290478	-0.0240899836948459	0.117750005473252
CPPECPESLHDLMCQAWRKEPEERPTFEYLQAFLEDYKTSTEPQYQPGENL	2	NA	FALSE	FALSE	C501A F523K	5	F523K	-0.186314033218251	0.0248710828419486	-0.0617357313734897	0.0146727178081872	-0.0427702981119806	0.0320231832619127	0.063056241107949	0.123897685289796
CPPECPESLHDLMCQAWRKEPEGRPTFEYLQAFLEDYFTSTEPQYQPGENL	2	NA	FALSE	FALSE	C501A E508G	5	E508G	-0.137784861751972	0.0259390816253156	-0.0410127728645902	0.0166807739353509	-0.0177671274551015	0.0396155080414263	0.11769443303194	0.115775342496395
CPPECPESLHDLMCQC*RKEPEERPTFENLQAFLEDYFTSTEPQYQPGENL	2	NA	FALSE	TRUE	W502* Y514N	5	Y514N	0.271576194601875	0.0080227476948539	-0.406617415069894	0.0350695235742156	0.475269577143622	0.0253131951553865	-1.67656189385794	0.307603485485911
CPPECPESLHDLMCQC*RKEPEERPTFERLQAFLEDYFTSTEPQYQPGENL	2	NA	FALSE	TRUE	W502* Y514R	5	Y514R	0.283570555906489	0.0113640112685335	-0.356848170447979	0.0315702046444033	0.525141512312835	0.0229054550129741	-1.69041264765615	0.385259439394594
CPPECPESLHDLMCQC*RKEPEERPTFEYLQAFLEDYFTSTEPQDQPGENL	2	NA	FALSE	TRUE	W502* Y530D	5	Y530D	0.286759159973099	0.00801471007004129	-0.426543873548183	0.0401250301509088	0.449811409200845	0.0192448202586174	-1.79468433160557	0.322417770818355
CPPECPESLHDLMCQC*RKEPEERPTFEYLQAFLEDYFTSTEPQYQWGENL	2	NA	FALSE	TRUE	W502* P532W	5	P532W	0.284209998782931	0.00640595073690588	-0.523442985060456	0.0551664082983747	0.502978436529277	0.0153958090832314	-1.54270496858068	0.201708966705903
CPPECPESLHDLMCQC*RKEPEERPTFEYLQAFLEDYKTSTEPQYQPGENL	2	NA	FALSE	TRUE	W502* F523K	5	F523K	0.288211752090705	0.0072272320258867	-0.495235302383961	0.0403629998049258	0.489152094664032	0.0157509686441257	-1.48390607769434	0.195966954674447
CPPECPESLHDLMCQC*RKEPEGRPTFEYLQAFLEDYFTSTEPQYQPGENL	2	NA	FALSE	TRUE	W502* E508G	5	E508G	0.270928041163444	0.0104629264502879	-0.378491209786008	0.0396999870004908	0.539145095956722	0.0336460051631338	-0.878143463983551	0.431965739830115
CPPECPESLHDLMCQCARKEPEERPTFENLQAFLEDYFTSTEPQYQPGENL	2	NA	FALSE	FALSE	W502A Y514N	5	Y514N	0.0631188317297548	0.0144591131969147	-0.101200857906333	0.0129781124774891	0.318528990026697	0.0217675427423522	0.278137216436051	0.112862916471687
CPPECPESLHDLMCQCARKEPEERPTFERLQAFLEDYFTSTEPQYQPGENL	2	NA	FALSE	FALSE	W502A Y514R	5	Y514R	0.0742064432980799	0.0133696899102516	-0.0454130914118487	0.0147598977539127	0.296620330672247	0.0236992985031784	0.112223145288934	0.116946077957651
CPPECPESLHDLMCQCARKEPEERPTFEYLQAFLEDYFTSTEPQDQPGENL	2	NA	FALSE	FALSE	W502A Y530D	5	Y530D	-0.126253788396749	0.0185357760302972	-0.0348712358438937	0.0117550253591557	0.257318405121444	0.0183902918431922	0.428254512246916	0.126712316643225
CPPECPESLHDLMCQCARKEPEERPTFEYLQAFLEDYFTSTEPQYQPGENL	1	NA	FALSE	FALSE	W502A	5	WT	0.0230945933837705	0.00930750059245205	-0.0508276638353634	0.0100458554464751	0.279534098412254	0.0167852492839887	0.255024640622466	0.0988902423276157
CPPECPESLHDLMCQCARKEPEERPTFEYLQAFLEDYFTSTEPQYQWGENL	2	NA	FALSE	FALSE	W502A P532W	5	P532W	0.0252780679258587	0.00905331018170007	-0.0522914135268199	0.00985813705951933	0.290774424954839	0.017811534257365	0.186043044156199	0.0920032947407463
CPPECPESLHDLMCQCARKEPEERPTFEYLQAFLEDYKTSTEPQYQPGENL	2	NA	FALSE	FALSE	W502A F523K	5	F523K	-0.134918106479687	0.016528230800014	-0.0343881994177463	0.0101050834902184	0.249525320936877	0.0171003131121689	0.430316889721932	0.092426391575711
CPPECPESLHDLMCQCARKEPEGRPTFEYLQAFLEDYFTSTEPQYQPGENL	2	NA	FALSE	FALSE	W502A E508G	5	E508G	0.0931125547084523	0.0147210685289925	-0.0770547395485044	0.0149755606574837	0.334910575194432	0.0357034830761732	0.092936539391944	0.236307840243938
CPPECPESLHDLMCQCCRKEPEERPTFENLQAFLEDYFTSTEPQYQPGENL	2	NA	FALSE	FALSE	W502C Y514N	5	Y514N	-0.0228123248080345	0.0138807055505042	-0.0285265123172438	0.0108872392876187	0.144529673919914	0.025857087412099	0.133569827418265	0.133250792009569
CPPECPESLHDLMCQCCRKEPEERPTFERLQAFLEDYFTSTEPQYQPGENL	2	NA	FALSE	FALSE	W502C Y514R	5	Y514R	-0.0374761018064576	0.0182244264861375	-0.0357606908905066	0.0192797478522606	0.0893720094099551	0.0357742532813739	0.257292757793267	0.173970056592909
CPPECPESLHDLMCQCCRKEPEERPTFEYLQAFLEDYFTSTEPQDQPGENL	2	NA	FALSE	FALSE	W502C Y530D	5	Y530D	-0.107158481309364	0.0204792570124322	0.00521028886621791	0.0147335051626541	0.10368411337449	0.0316381422095774	0.43960309816409	0.142474702843421
CPPECPESLHDLMCQCCRKEPEERPTFEYLQAFLEDYFTSTEPQYQWGENL	2	NA	FALSE	FALSE	W502C P532W	5	P532W	-0.00931145335183696	0.0113408001351296	-0.0112514361447663	0.00974154345717534	0.211871820326263	0.0235462783795697	0.215473123890217	0.114015952888477
CPPECPESLHDLMCQCCRKEPEERPTFEYLQAFLEDYKTSTEPQYQPGENL	2	NA	FALSE	FALSE	W502C F523K	5	F523K	-0.0547472139313459	0.026102783228661	-0.0126210096925041	0.0190642643709885	0.1502275584439	0.0405169048156086	0.205345882813118	0.206819500507029
CPPECPESLHDLMCQCCRKEPEGRPTFEYLQAFLEDYFTSTEPQYQPGENL	2	NA	FALSE	FALSE	W502C E508G	5	E508G	-0.026845031034912	0.0208370239664764	-0.0576855186791697	0.0202443091821059	0.201565243286533	0.0272635771599401	0.34018837132551	0.132709042664124
CPPECPESLHDLMCQCDRKEPEERPTFENLQAFLEDYFTSTEPQYQPGENL	2	NA	FALSE	FALSE	W502D Y514N	5	Y514N	0.249799018274093	0.0100563999463107	-0.255160719738594	0.0259508736214918	0.463013804039136	0.0239143317542538	-0.494932689879338	0.162423866551957
CPPECPESLHDLMCQCDRKEPEERPTFERLQAFLEDYFTSTEPQYQPGENL	2	NA	FALSE	FALSE	W502D Y514R	5	Y514R	0.24377660372375	0.0110867121988466	-0.270905530487921	0.0278398160290524	0.502866998488271	0.0286174915829354	-0.832194467122701	0.305026436539692
CPPECPESLHDLMCQCDRKEPEERPTFEYLQAFLEDYFTSTEPQDQPGENL	2	NA	FALSE	FALSE	W502D Y530D	5	Y530D	0.0773131333672932	0.0123799593392619	-0.209963077440345	0.0182810763341185	0.421009309502087	0.020059868967272	0.0642737390713269	0.119547412892769
CPPECPESLHDLMCQCDRKEPEERPTFEYLQAFLEDYFTSTEPQYQPGENL	1	NA	FALSE	FALSE	W502D	5	WT	0.156273186748004	0.00872445063890649	-0.197184933891576	0.0157997676597691	0.407908368268244	0.0184975862317803	-0.501568498710993	0.126634102606621
CPPECPESLHDLMCQCDRKEPEERPTFEYLQAFLEDYFTSTEPQYQWGENL	2	NA	FALSE	FALSE	W502D P532W	5	P532W	0.159897666768399	0.00789497018844877	-0.228933552692825	0.0170675057793813	0.424025525781911	0.0161449094565096	-0.679720010169743	0.11823972353608
CPPECPESLHDLMCQCDRKEPEERPTFEYLQAFLEDYKTSTEPQYQPGENL	2	NA	FALSE	FALSE	W502D F523K	5	F523K	0.0950937972925809	0.0122127742642052	-0.115483003634418	0.0138664052064712	0.361654811861081	0.0171875813954225	0.0617174271352092	0.100284558322474
CPPECPESLHDLMCQCDRKEPEGRPTFEYLQAFLEDYFTSTEPQYQPGENL	2	NA	FALSE	FALSE	W502D E508G	5	E508G	0.228989660238244	0.0136644693708554	-0.360311921859003	0.0313516287779056	0.468668432734946	0.0270802023991759	-0.492208378088438	0.204182669071972
CPPECPESLHDLMCQCERKEPEERPTFENLQAFLEDYFTSTEPQYQPGENL	2	NA	FALSE	FALSE	W502E Y514N	5	Y514N	-0.101811653152689	0.0259178082606712	-0.0427849216237448	0.0149118586869885	0.00280024493086423	0.0407319001226902	0.47604953490688	0.210436646487131
CPPECPESLHDLMCQCERKEPEERPTFERLQAFLEDYFTSTEPQYQPGENL	2	NA	FALSE	FALSE	W502E Y514R	5	Y514R	-0.076269212665788	0.0307496604032457	-0.00319248391863501	0.0188369111469317	0.062060020596861	0.0453753047080295	0.282767487553304	0.157466838281099
CPPECPESLHDLMCQCERKEPEERPTFEYLQAFLEDYFTSTEPQDQPGENL	2	NA	FALSE	FALSE	W502E Y530D	5	Y530D	-0.203809756670812	0.0299840161930086	-0.0203814345808747	0.0140687898987947	-0.141709054490133	0.0355253649506447	0.597444979016801	0.149772465425984
CPPECPESLHDLMCQCERKEPEERPTFEYLQAFLEDYFTSTEPQYQPGENL	1	NA	FALSE	FALSE	W502E	5	WT	-0.0558947190495709	0.0144124841485111	-0.0161107733090054	0.0108459261006451	-0.0410294084143137	0.0267252818223028	0.197551567373198	0.103491694406337
CPPECPESLHDLMCQCERKEPEERPTFEYLQAFLEDYFTSTEPQYQWGENL	2	NA	FALSE	FALSE	W502E P532W	5	P532W	-0.0749116957166188	0.0171887307909148	0.00377494096205493	0.0112125295192201	-0.0554919822277687	0.0273769172681328	-0.0597835786271863	0.127528385296943
CPPECPESLHDLMCQCERKEPEERPTFEYLQAFLEDYKTSTEPQYQPGENL	2	NA	FALSE	FALSE	W502E F523K	5	F523K	-0.206956680826801	0.0266951159865048	-0.0340653124786075	0.0126490541920097	-0.136312656676131	0.0314846506529275	0.102693984619059	0.126378304684653
CPPECPESLHDLMCQCERKEPEGRPTFEYLQAFLEDYFTSTEPQYQPGENL	2	NA	FALSE	FALSE	W502E E508G	5	E508G	-0.0780966299031913	0.0276960573679514	-0.0439097656953457	0.0137691504221657	0.0728810462829032	0.0445920965398703	0.21211823158995	0.177768443934626
CPPECPESLHDLMCQCFRKEPEERPTFENLQAFLEDYFTSTEPQYQPGENL	2	NA	FALSE	FALSE	W502F Y514N	5	Y514N	0.115663391926082	0.00926490559211261	-0.0321771122038623	0.0114157644764636	0.341351602925698	0.0206908604309121	0.22511223744752	0.106914911147118
CPPECPESLHDLMCQCFRKEPEERPTFERLQAFLEDYFTSTEPQYQPGENL	2	NA	FALSE	FALSE	W502F Y514R	5	Y514R	0.128553955235495	0.0116415317563711	-0.00119226337106023	0.013097869191539	0.380847756945532	0.0209228670832764	0.26709459168077	0.107247187570831
CPPECPESLHDLMCQCFRKEPEERPTFEYLQAFLEDYFTSTEPQDQPGENL	2	NA	FALSE	FALSE	W502F Y530D	5	Y530D	-0.0981406126180362	0.0185557106552892	-0.0108897682952134	0.0136455316072743	0.291533331826492	0.0228669089005393	0.601516478584577	0.144259360293825
CPPECPESLHDLMCQCFRKEPEERPTFEYLQAFLEDYFTSTEPQYQPGENL	1	NA	FALSE	FALSE	W502F	5	WT	0.0703310510461811	0.00822582538142061	0.000124820691330383	0.00898212314217782	0.296791540427615	0.0184710075207332	0.135592027778929	0.112721054445195
CPPECPESLHDLMCQCFRKEPEERPTFEYLQAFLEDYFTSTEPQYQWGENL	2	NA	FALSE	FALSE	W502F P532W	5	P532W	0.0976950357866917	0.0078693690866812	-0.0134111344522944	0.0108574741182376	0.365545701085687	0.0171611301920963	0.28751119630716	0.104538355602338
CPPECPESLHDLMCQCFRKEPEERPTFEYLQAFLEDYKTSTEPQYQPGENL	2	NA	FALSE	FALSE	W502F F523K	5	F523K	-0.0906817892772798	0.0151573443454933	-0.0230181036434612	0.0123367545825888	0.256554758045002	0.0270845506481316	0.182113935212972	0.168258622318258
CPPECPESLHDLMCQCFRKEPEGRPTFEYLQAFLEDYFTSTEPQYQPGENL	2	NA	FALSE	FALSE	W502F E508G	5	E508G	0.100533578164254	0.0150973874215161	-0.100188607452707	0.0274968064533816	0.316498002285218	0.035529906907805	0.429047179639739	0.199415437910686
CPPECPESLHDLMCQCGRKEPEERPTFENLQAFLEDYFTSTEPQYQPGENL	2	NA	FALSE	FALSE	W502G Y514N	5	Y514N	0.0491546161427819	0.0103282848685036	-0.115585508549196	0.0121808914149277	0.355978764162131	0.0189933746842212	-0.0865659970681401	0.111375459191343
CPPECPESLHDLMCQCGRKEPEERPTFERLQAFLEDYFTSTEPQYQPGENL	2	NA	FALSE	FALSE	W502G Y514R	5	Y514R	0.078857254807425	0.0121329416083814	-0.0867694585393518	0.0158158829824102	0.331949294895236	0.0214058017774913	0.272769648111551	0.122881031775565
CPPECPESLHDLMCQCGRKEPEERPTFEYLQAFLEDYFTSTEPQDQPGENL	2	NA	FALSE	FALSE	W502G Y530D	5	Y530D	-0.15670081204685	0.0176954359856742	-0.0890924728510617	0.0115297941739835	0.216225253832013	0.017373959169068	0.510391693129799	0.0976455157828356
CPPECPESLHDLMCQCGRKEPEERPTFEYLQAFLEDYFTSTEPQYQPGENL	1	NA	FALSE	FALSE	W502G	5	WT	-0.0116027653953927	0.0122459391203546	-0.0692837745155296	0.0109312893070415	0.238953195408642	0.0186876845278034	0.231635821115417	0.106111740807351
CPPECPESLHDLMCQCGRKEPEERPTFEYLQAFLEDYFTSTEPQYQWGENL	2	NA	FALSE	FALSE	W502G P532W	5	P532W	0.0044963487391404	0.0084737341793077	-0.0864581851492639	0.0102920148720158	0.282590903452331	0.0143618632886123	0.110840160910011	0.0805389497741041
CPPECPESLHDLMCQCGRKEPEERPTFEYLQAFLEDYKTSTEPQYQPGENL	2	NA	FALSE	FALSE	W502G F523K	5	F523K	-0.113799153001988	0.0124885378694695	-0.0449819741574281	0.00925374111204907	0.191105456489649	0.0166807588127376	0.478074409114202	0.0945883631716748
CPPECPESLHDLMCQCGRKEPEGRPTFEYLQAFLEDYFTSTEPQYQPGENL	2	NA	FALSE	FALSE	W502G E508G	5	E508G	0.0637657251955928	0.0116337120848659	-0.13420346794677	0.015199056088508	0.347552367233963	0.0206236953387477	-0.0637822908165751	0.110451765230416
CPPECPESLHDLMCQCHRKEPEERPTFENLQAFLEDYFTSTEPQYQPGENL	2	NA	FALSE	FALSE	W502H Y514N	5	Y514N	0.00856500845147401	0.0201766909439147	-0.0469123538936932	0.0269696847336872	0.316550799177289	0.0258475560018868	0.183375089419898	0.164922373370242
CPPECPESLHDLMCQCHRKEPEERPTFERLQAFLEDYFTSTEPQYQPGENL	2	NA	FALSE	FALSE	W502H Y514R	5	Y514R	0.0037737109491085	0.0240185006033386	-0.0816406562990487	0.025724576675954	0.281395108901949	0.0336067397909507	-0.0705043439858394	0.163700747977627
CPPECPESLHDLMCQCHRKEPEERPTFEYLQAFLEDYFTSTEPQDQPGENL	2	NA	FALSE	FALSE	W502H Y530D	5	Y530D	-0.151097316268741	0.0295998587028029	-0.032084521574847	0.0200475473487238	0.242996850460478	0.0310776585664498	0.829405713044103	0.171823794245656
CPPECPESLHDLMCQCHRKEPEERPTFEYLQAFLEDYFTSTEPQYQPGENL	1	NA	FALSE	FALSE	W502H	5	WT	0.0431381988779484	0.0130823197324007	-0.0373493036853834	0.012248055789339	0.245044795363641	0.0221066308514229	0.336425779757283	0.117956433415707
CPPECPESLHDLMCQCHRKEPEERPTFEYLQAFLEDYFTSTEPQYQWGENL	2	NA	FALSE	FALSE	W502H P532W	5	P532W	-0.0049096765813694	0.0137041915601371	-0.0757889583910526	0.0144884250112985	0.299895906461379	0.0191199589862275	0.271526045437549	0.100221490750869
CPPECPESLHDLMCQCHRKEPEERPTFEYLQAFLEDYKTSTEPQYQPGENL	2	NA	FALSE	FALSE	W502H F523K	5	F523K	-0.0948345539579174	0.0178304524911349	-0.0639951054129923	0.0121381923829015	0.227996684161108	0.0254261748390041	0.401142092968771	0.123038318994299
CPPECPESLHDLMCQCHRKEPEGRPTFEYLQAFLEDYFTSTEPQYQPGENL	2	NA	FALSE	FALSE	W502H E508G	5	E508G	0.0313042290405675	0.0230057380580133	-0.0931905570584366	0.0299961511521662	0.37471040718691	0.0350685139182472	0.111560598856893	0.180464750199705
CPPECPESLHDLMCQCIRKEPEERPTFENLQAFLEDYFTSTEPQYQPGENL	2	NA	FALSE	FALSE	W502I Y514N	5	Y514N	0.185593135728106	0.0092018012493532	-0.0468578289294297	0.0106349136849539	0.45292298287888	0.0189222008706105	0.318020180851443	0.109336261497458
CPPECPESLHDLMCQCIRKEPEERPTFERLQAFLEDYFTSTEPQYQPGENL	2	NA	FALSE	FALSE	W502I Y514R	5	Y514R	0.194773208024156	0.014059082946295	-0.0213452289617989	0.0205269146819092	0.433454238015919	0.0258596591551132	0.447549098316272	0.163307069941204
CPPECPESLHDLMCQCIRKEPEERPTFEYLQAFLEDYFTSTEPQDQPGENL	2	NA	FALSE	FALSE	W502I Y530D	5	Y530D	0.110760191829378	0.0104207487289249	-0.0208576214397515	0.012923843409861	0.417967060912274	0.0243561269713855	0.615013063898807	0.125782701344504
CPPECPESLHDLMCQCIRKEPEERPTFEYLQAFLEDYFTSTEPQYQPGENL	1	NA	FALSE	FALSE	W502I	5	WT	0.192834341578207	0.00760982962398242	0.00209918647182641	0.0107576452898893	0.448565219425353	0.0161749510343535	0.425655756497228	0.0951118950035727
CPPECPESLHDLMCQCIRKEPEERPTFEYLQAFLEDYFTSTEPQYQWGENL	2	NA	FALSE	FALSE	W502I P532W	5	P532W	0.202473242178101	0.00635963808061617	-0.0234011913438623	0.00823131448218287	0.447305889602185	0.0154352853058073	0.224224539052979	0.0901733438538193
CPPECPESLHDLMCQCIRKEPEERPTFEYLQAFLEDYKTSTEPQYQPGENL	2	NA	FALSE	FALSE	W502I F523K	5	F523K	0.130231525209935	0.00901419494956569	-0.000131464339005129	0.00975971408720342	0.452533508693965	0.0182792717491294	0.532422381509989	0.104151539038765
CPPECPESLHDLMCQCIRKEPEGRPTFEYLQAFLEDYFTSTEPQYQPGENL	2	NA	FALSE	FALSE	W502I E508G	5	E508G	0.193875836308538	0.0123664882845277	-0.0446554479061422	0.0183285103068076	0.397981863311355	0.0298574909533298	0.0211991359875731	0.238354897049638
CPPECPESLHDLMCQCKRKEPEERPTFENLQAFLEDYFTSTEPQYQPGENL	2	NA	FALSE	FALSE	W502K Y514N	5	Y514N	0.272601087361876	0.0108119562192211	-0.229588788487095	0.0202518150948209	0.425106441387035	0.022623753811137	-0.572341789917597	0.172679472706916
CPPECPESLHDLMCQCKRKEPEERPTFERLQAFLEDYFTSTEPQYQPGENL	2	NA	FALSE	FALSE	W502K Y514R	5	Y514R	0.239137059134076	0.0153281086691673	-0.183250886611621	0.0291007175666725	0.446816637900443	0.0341923517280321	-0.305462293196543	0.173010030290203
CPPECPESLHDLMCQCKRKEPEERPTFEYLQAFLEDYFTSTEPQDQPGENL	2	NA	FALSE	FALSE	W502K Y530D	5	Y530D	0.192483664696786	0.0112542508510435	-0.128275590383762	0.0163930864429797	0.448111759906494	0.0235853434433976	0.102958600918093	0.211623473432208
CPPECPESLHDLMCQCKRKEPEERPTFEYLQAFLEDYFTSTEPQYQPGENL	1	NA	FALSE	FALSE	W502K	5	WT	0.200868772731693	0.00777693989779809	-0.130917339144189	0.0150244792789401	0.424179105920135	0.0191403685805568	0.218359659891329	0.127617618771761
CPPECPESLHDLMCQCKRKEPEERPTFEYLQAFLEDYFTSTEPQYQWGENL	2	NA	FALSE	FALSE	W502K P532W	5	P532W	0.216079847450808	0.00766867667072505	-0.165926029945264	0.0145107618857017	0.443280305506314	0.0164241741178007	-0.00929487028922625	0.10923105537916
CPPECPESLHDLMCQCKRKEPEERPTFEYLQAFLEDYKTSTEPQYQPGENL	2	NA	FALSE	FALSE	W502K F523K	5	F523K	0.200312244223552	0.00930443030253329	-0.0957664800132365	0.0157198645837788	0.443382508094144	0.0195576526307931	0.0875401584205214	0.117257114457055
CPPECPESLHDLMCQCKRKEPEGRPTFEYLQAFLEDYFTSTEPQYQPGENL	2	NA	FALSE	FALSE	W502K E508G	5	E508G	0.241871238075085	0.0124678202686601	-0.225953722756545	0.0315538670620376	0.460751649148973	0.0274337192442359	-0.238858104558564	0.156629503724925
CPPECPESLHDLMCQCLRKEPEERPTFENLQAFLEDYFTSTEPQYQPGENL	2	NA	FALSE	FALSE	W502L Y514N	5	Y514N	0.105571590899042	0.00834270780652504	-0.0293507101762182	0.00980729344962833	0.34207542551276	0.0174764107427726	0.206735994638695	0.107328853394628
CPPECPESLHDLMCQCLRKEPEERPTFERLQAFLEDYFTSTEPQYQPGENL	2	NA	FALSE	FALSE	W502L Y514R	5	Y514R	0.111519170313995	0.00821739839129682	-0.0237338838018626	0.00887535487153397	0.310143841151743	0.0203457514753268	0.28574254745444	0.109139494002792
CPPECPESLHDLMCQCLRKEPEERPTFEYLQAFLEDYFTSTEPQDQPGENL	2	NA	FALSE	FALSE	W502L Y530D	5	Y530D	-0.0376858988456821	0.0126466564063692	0.00466887612269913	0.0153456290656328	0.277938371990876	0.0211029604378634	0.523591871881639	0.149987657381435
CPPECPESLHDLMCQCLRKEPEERPTFEYLQAFLEDYFTSTEPQYQPGENL	1	NA	FALSE	FALSE	W502L	5	WT	0.075817146361212	0.0100603625796746	-0.0108944667146604	0.0128735672447324	0.354076332683009	0.0245478676303829	0.0243044809954435	0.163296826002539
CPPECPESLHDLMCQCLRKEPEERPTFEYLQAFLEDYFTSTEPQYQWGENL	2	NA	FALSE	FALSE	W502L P532W	5	P532W	0.093565836799444	0.00672951928859722	-0.0287197044083207	0.00822207429542877	0.329095566478776	0.0171110229846598	0.133923647490203	0.101632365990479
CPPECPESLHDLMCQCLRKEPEERPTFEYLQAFLEDYKTSTEPQYQPGENL	2	NA	FALSE	FALSE	W502L F523K	5	F523K	0.0136060808415679	0.0143946862062308	-0.0118050778751207	0.0149862461294862	0.335049432300337	0.0239324357253099	0.204895974655032	0.227047294601653
CPPECPESLHDLMCQCLRKEPEGRPTFEYLQAFLEDYFTSTEPQYQPGENL	2	NA	FALSE	FALSE	W502L E508G	5	E508G	0.111136501936731	0.00927749713925468	-0.027905328912747	0.011805367561833	0.341283877663108	0.0197038977749536	0.384362750463926	0.107582488149495
CPPECPESLHDLMCQCMRKEPEERPTFENLQAFLEDYFTSTEPQYQPGENL	2	NA	FALSE	FALSE	W502M Y514N	5	Y514N	0.00822685862220399	0.0158850669256654	-0.0404043351641305	0.0143674623681436	0.230894635139488	0.030461842343827	-0.0125854166031349	0.162973253203546
CPPECPESLHDLMCQCMRKEPEERPTFERLQAFLEDYFTSTEPQYQPGENL	2	NA	FALSE	FALSE	W502M Y514R	5	Y514R	0.0467252975443534	0.0165927771638284	-0.0377696471526924	0.0258791417595375	0.345560586155056	0.033156252269607	0.196249726875281	0.26168809192838
CPPECPESLHDLMCQCMRKEPEERPTFEYLQAFLEDYFTSTEPQDQPGENL	2	NA	FALSE	FALSE	W502M Y530D	5	Y530D	-0.155538596042497	0.0243222790480984	0.000751796013201736	0.0143525115570171	0.220304576973039	0.0330522526433554	0.797212815140763	0.136641583255487
CPPECPESLHDLMCQCMRKEPEERPTFEYLQAFLEDYFTSTEPQYQPGENL	1	NA	FALSE	FALSE	W502M	5	WT	0.0564379921400004	0.0126093566066561	-0.0344315966629655	0.0155013969096769	0.289025970083522	0.0233606236055395	0.300403878895085	0.121412180650989
CPPECPESLHDLMCQCMRKEPEERPTFEYLQAFLEDYFTSTEPQYQWGENL	2	NA	FALSE	FALSE	W502M P532W	5	P532W	0.0316004359465914	0.0115522032360889	0.0150779974396204	0.0145401595465622	0.327830703389311	0.0208531729931991	0.145924751026031	0.105737112322141
CPPECPESLHDLMCQCMRKEPEERPTFEYLQAFLEDYKTSTEPQYQPGENL	2	NA	FALSE	FALSE	W502M F523K	5	F523K	-0.131849631517615	0.028504615384569	0.0250197563530283	0.0216233009481188	0.244841300914766	0.0363172416739438	0.387221885359829	0.226795834530133
CPPECPESLHDLMCQCMRKEPEGRPTFEYLQAFLEDYFTSTEPQYQPGENL	2	NA	FALSE	FALSE	W502M E508G	5	E508G	0.0444795505346223	0.0180660851549521	-0.0112450384079567	0.0163747711070063	0.291124679108481	0.0290110320770667	0.0020464997042407	0.186595014725199
CPPECPESLHDLMCQCNRKEPEERPTFENLQAFLEDYFTSTEPQYQPGENL	2	NA	FALSE	FALSE	W502N Y514N	5	Y514N	-0.0736544209952843	0.0187508195176839	-0.131171382102332	0.0235881111575919	0.163580128559853	0.0262749178722098	0.206049141747433	0.113630258066844
CPPECPESLHDLMCQCNRKEPEERPTFERLQAFLEDYFTSTEPQYQPGENL	2	NA	FALSE	FALSE	W502N Y514R	5	Y514R	-0.0591650949712769	0.0212534222167814	-0.0662889059642838	0.0130818581494214	0.172839396905342	0.0321214015966397	0.347041635764502	0.174047477428082
CPPECPESLHDLMCQCNRKEPEERPTFEYLQAFLEDYFTSTEPQDQPGENL	2	NA	FALSE	FALSE	W502N Y530D	5	Y530D	-0.174255221855055	0.0282242982445586	-0.0386899280407853	0.0158841136607733	0.183053301081951	0.0275574200694813	0.447213791772763	0.147959446875093
CPPECPESLHDLMCQCNRKEPEERPTFEYLQAFLEDYFTSTEPQYQPGENL	1	NA	FALSE	FALSE	W502N	5	WT	-0.0219094524093649	0.0129742528973317	-0.0266512377600635	0.0116262805669776	0.16257668329268	0.0218528066601925	0.186939726602144	0.117615500989736
CPPECPESLHDLMCQCNRKEPEERPTFEYLQAFLEDYFTSTEPQYQWGENL	2	NA	FALSE	FALSE	W502N P532W	5	P532W	-0.0647425730589732	0.0136472169094308	-0.0504116071013403	0.0103053189136205	0.184218239072404	0.0222880956347096	0.185497509043079	0.100429637260557
CPPECPESLHDLMCQCNRKEPEERPTFEYLQAFLEDYKTSTEPQYQPGENL	2	NA	FALSE	FALSE	W502N F523K	5	F523K	-0.0879543312698569	0.0160164790955724	-0.036162048004182	0.0113531214986328	0.0838722074262373	0.0239110144456016	0.40637850169182	0.102343088427051
CPPECPESLHDLMCQCNRKEPEGRPTFEYLQAFLEDYFTSTEPQYQPGENL	2	NA	FALSE	FALSE	W502N E508G	5	E508G	-0.0283183458720844	0.0239325861947642	-0.0647282128688347	0.014340015239378	0.200491923090314	0.0344360397048663	0.309594985463552	0.179014950811564
CPPECPESLHDLMCQCPRKEPEERPTFENLQAFLEDYFTSTEPQYQPGENL	2	NA	FALSE	FALSE	W502P Y514N	5	Y514N	0.26774761350573	0.0100109017342058	-0.391681795300285	0.0475414923520178	0.430988375962357	0.0249392094254817	-0.791363625548616	0.211710995081256
CPPECPESLHDLMCQCPRKEPEERPTFERLQAFLEDYFTSTEPQYQPGENL	2	NA	FALSE	FALSE	W502P Y514R	5	Y514R	0.257858655136611	0.013184877348962	-0.173821885537204	0.0390153138416155	0.447835301427829	0.0280368583581208	-0.797773012112933	0.319016656503717
CPPECPESLHDLMCQCPRKEPEERPTFEYLQAFLEDYFTSTEPQDQPGENL	2	NA	FALSE	FALSE	W502P Y530D	5	Y530D	0.251158539871431	0.0105360401152664	-0.289374500885898	0.0274144970210384	0.443223219215249	0.0214160966989491	-0.415246612667579	0.164112682624032
CPPECPESLHDLMCQCPRKEPEERPTFEYLQAFLEDYFTSTEPQYQPGENL	1	NA	FALSE	FALSE	W502P	5	WT	0.266307640896568	0.00746478577569062	-0.338431639697561	0.0228534902758307	0.463794181602199	0.0185974197737341	-1.4737958444312	0.24004151937712
CPPECPESLHDLMCQCPRKEPEERPTFEYLQAFLEDYFTSTEPQYQWGENL	2	NA	FALSE	FALSE	W502P P532W	5	P532W	0.263491771520862	0.00711664748618375	-0.389163263564207	0.0256167953693561	0.449228177730187	0.0168836316126765	-1.22562168809099	0.188977512088317
CPPECPESLHDLMCQCPRKEPEERPTFEYLQAFLEDYKTSTEPQYQPGENL	2	NA	FALSE	FALSE	W502P F523K	5	F523K	0.265399987125039	0.0078590960002244	-0.2697612394434	0.0169315691657111	0.452429436920941	0.0169915804550677	-0.862048302548667	0.148508591034467
CPPECPESLHDLMCQCPRKEPEGRPTFEYLQAFLEDYFTSTEPQYQPGENL	2	NA	FALSE	FALSE	W502P E508G	5	E508G	0.253565121630845	0.0137128284199391	-0.210983227614026	0.0526871256206548	0.469800415470238	0.0286409265585503	-0.833004496416257	0.298417126539572
CPPECPESLHDLMCQCQRKEPEERPTFENLQAFLEDYFTSTEPQYQPGENL	2	NA	FALSE	FALSE	W502Q Y514N	5	Y514N	-0.0630377885554867	0.0283026112206475	-0.0639841581876229	0.0188789318228051	0.182652619541877	0.0377287735985932	0.143094462522528	0.158201063455267
CPPECPESLHDLMCQCQRKEPEERPTFERLQAFLEDYFTSTEPQYQPGENL	2	NA	FALSE	FALSE	W502Q Y514R	5	Y514R	-0.0894395801766107	0.0266680268149987	-0.0697955265586123	0.0241934776281131	0.143691618945702	0.0475564702119278	0.711265001025736	0.181109127607448
CPPECPESLHDLMCQCQRKEPEERPTFEYLQAFLEDYFTSTEPQDQPGENL	2	NA	FALSE	FALSE	W502Q Y530D	5	Y530D	-0.174059492287097	0.0371446981670474	-0.00693831414166688	0.0165495357639893	0.0880724253360588	0.0394345209175913	0.459250495025394	0.148330693864055
CPPECPESLHDLMCQCQRKEPEERPTFEYLQAFLEDYFTSTEPQYQPGENL	1	NA	FALSE	FALSE	W502Q	5	WT	-0.0275130580923192	0.0173515505196273	-0.0239924432723272	0.0124980250887238	0.110126828237081	0.0323577928550027	0.388994240585771	0.147654506950706
CPPECPESLHDLMCQCQRKEPEERPTFEYLQAFLEDYFTSTEPQYQWGENL	2	NA	FALSE	FALSE	W502Q P532W	5	P532W	-0.0148800096136959	0.0142250628420011	-0.0270516967170996	0.0139322648662187	0.152632374868998	0.0257449388667215	0.262040152021873	0.146925884583819
CPPECPESLHDLMCQCQRKEPEERPTFEYLQAFLEDYKTSTEPQYQPGENL	2	NA	FALSE	FALSE	W502Q F523K	5	F523K	-0.10074924639216	0.0228996902815334	-0.0153234362914776	0.0149222903726913	0.0618186195495014	0.0373094878739521	0.468996122432295	0.155083428977539
CPPECPESLHDLMCQCQRKEPEGRPTFEYLQAFLEDYFTSTEPQYQPGENL	2	NA	FALSE	FALSE	W502Q E508G	5	E508G	-0.0345742842530834	0.0250623021796442	-0.0602880843485099	0.017186906924675	0.154060069803976	0.0550673774108657	0.28287502330304	0.212066071108009
CPPECPESLHDLMCQCRRKEPEERPTFENLQAFLEDYFTSTEPQYQPGENL	2	NA	FALSE	FALSE	W502R Y514N	5	Y514N	0.243640978279687	0.00791903179509779	-0.246712826236284	0.0176596838021007	0.437579202463777	0.0167256922881863	-0.620054636005572	0.122460761130778
CPPECPESLHDLMCQCRRKEPEERPTFERLQAFLEDYFTSTEPQYQPGENL	2	NA	FALSE	FALSE	W502R Y514R	5	Y514R	0.238709077351212	0.00878246940379772	-0.218503321257102	0.0187357148328298	0.451175785222762	0.018122484865647	-0.35850834292364	0.122241822080797
CPPECPESLHDLMCQCRRKEPEERPTFEYLQAFLEDYFTSTEPQDQPGENL	2	NA	FALSE	FALSE	W502R Y530D	5	Y530D	0.179252317958172	0.00715467513172793	-0.125686499551037	0.0120963423661353	0.450396641487148	0.0150533729874856	0.149479843532449	0.107153052080704
CPPECPESLHDLMCQCRRKEPEERPTFEYLQAFLEDYFTSTEPQYQPGENL	1	NA	FALSE	FALSE	W502R	5	WT	0.200653863751077	0.00897543983046044	-0.111474641232183	0.0150187469409912	0.43989329739007	0.0195262063590969	-0.107479661481685	0.124066881855427
CPPECPESLHDLMCQCRRKEPEERPTFEYLQAFLEDYFTSTEPQYQWGENL	2	NA	FALSE	FALSE	W502R P532W	5	P532W	0.229800743414479	0.00532440452585544	-0.172498688566223	0.00904447451937803	0.438288039809368	0.0130090005241324	-0.0285052602028106	0.0851821592343583
CPPECPESLHDLMCQCRRKEPEERPTFEYLQAFLEDYKTSTEPQYQPGENL	2	NA	FALSE	FALSE	W502R F523K	5	F523K	0.197746371742666	0.00598329720904995	-0.0705062912418267	0.0103447180319019	0.433921572154445	0.0123126163591074	0.088441464818808	0.0825025493039541
CPPECPESLHDLMCQCRRKEPEGRPTFEYLQAFLEDYFTSTEPQYQPGENL	2	NA	FALSE	FALSE	W502R E508G	5	E508G	0.257323823631572	0.00913098249324752	-0.213810962041933	0.0181939311009574	0.486500651121535	0.0211267289891498	-0.637215805069036	0.151006695791873
CPPECPESLHDLMCQCSRKEPEERPTFENLQAFLEDYFTSTEPQYQPGENL	2	NA	FALSE	FALSE	W502S Y514N	5	Y514N	-0.0260510231712767	0.0113883358042529	-0.0755363587318509	0.0101524223121278	0.165156028663619	0.0187064312731371	0.238991414872882	0.0995915881945033
CPPECPESLHDLMCQCSRKEPEERPTFERLQAFLEDYFTSTEPQYQPGENL	2	NA	FALSE	FALSE	W502S Y514R	5	Y514R	-0.0423202118811356	0.0160089801949427	-0.0565779527444741	0.0100028681171859	0.285897150277215	0.020706097366408	0.342562193106535	0.104158073629533
CPPECPESLHDLMCQCSRKEPEERPTFEYLQAFLEDYFTSTEPQDQPGENL	2	NA	FALSE	FALSE	W502S Y530D	5	Y530D	-0.0955993070546245	0.0149909138386842	-0.0490917968988174	0.0112538874224762	0.121652201513163	0.0182927999582538	0.468397413472764	0.092674208165752
CPPECPESLHDLMCQCSRKEPEERPTFEYLQAFLEDYFTSTEPQYQPGENL	1	NA	FALSE	FALSE	W502S	5	WT	-0.0402594888860614	0.0105488641278949	-0.0261262164776225	0.00804299262062214	0.172521873481054	0.0167040813121689	0.296954281707422	0.090203453917859
CPPECPESLHDLMCQCSRKEPEERPTFEYLQAFLEDYFTSTEPQYQWGENL	2	NA	FALSE	FALSE	W502S P532W	5	P532W	0.00956311031323925	0.00739365934449635	-0.0520308559490313	0.00733882102661888	0.201952403993125	0.0139222309158464	0.224820392842656	0.0780906514183459
CPPECPESLHDLMCQCSRKEPEERPTFEYLQAFLEDYKTSTEPQYQPGENL	2	NA	FALSE	FALSE	W502S F523K	5	F523K	-0.128550170747415	0.0113550651625713	-0.0256334264558537	0.00666460692015994	0.0998165026989108	0.0158771177578856	0.435819189566909	0.0803944631960444
CPPECPESLHDLMCQCSRKEPEGRPTFEYLQAFLEDYFTSTEPQYQPGENL	2	NA	FALSE	FALSE	W502S E508G	5	E508G	-0.031117761698765	0.0151273908702593	-0.0762958331560697	0.0111516829111033	0.264501061212427	0.0253496108895544	0.185904222616437	0.13485101343373
CPPECPESLHDLMCQCTRKEPEERPTFENLQAFLEDYFTSTEPQYQPGENL	2	NA	FALSE	FALSE	W502T Y514N	5	Y514N	-0.0504863444566909	0.0148835733014393	-0.0102299052062573	0.0144888867085585	0.0473912718289462	0.0294876124618525	0.376123088696983	0.128191782836837
CPPECPESLHDLMCQCTRKEPEERPTFERLQAFLEDYFTSTEPQYQPGENL	2	NA	FALSE	FALSE	W502T Y514R	5	Y514R	0.0492224407291385	0.0181347846257902	-0.0102559463212114	0.0228724720759627	0.0622092512604961	0.0322834763762193	0.267303855486286	0.139468692036284
CPPECPESLHDLMCQCTRKEPEERPTFEYLQAFLEDYFTSTEPQDQPGENL	2	NA	FALSE	FALSE	W502T Y530D	5	Y530D	-0.0121663052207251	0.0235237967795704	-0.0276838253983876	0.0209738470243551	0.10340245775714	0.0340958070514827	0.384531392275955	0.172685650484431
CPPECPESLHDLMCQCTRKEPEERPTFEYLQAFLEDYFTSTEPQYQPGENL	1	NA	FALSE	FALSE	W502T	5	WT	-0.00547415880488347	0.0137160619311416	0.027454367486801	0.0124354888294199	0.0978422859562516	0.0293426493828305	0.24224530197362	0.159958532235699
CPPECPESLHDLMCQCTRKEPEERPTFEYLQAFLEDYFTSTEPQYQWGENL	2	NA	FALSE	FALSE	W502T P532W	5	P532W	-0.0146764356395379	0.0130906510716513	0.00777198037796691	0.0115218760065901	0.162732141290777	0.0259411448545088	0.417546734703072	0.149551096339128
CPPECPESLHDLMCQCTRKEPEERPTFEYLQAFLEDYKTSTEPQYQPGENL	2	NA	FALSE	FALSE	W502T F523K	5	F523K	-0.124054701169132	0.0331365674141635	-0.013568094616903	0.0201770293747371	0.163406252595209	0.0396246005986205	0.342444961449513	0.282901729265432
CPPECPESLHDLMCQCTRKEPEGRPTFEYLQAFLEDYFTSTEPQYQPGENL	2	NA	FALSE	FALSE	W502T E508G	5	E508G	-0.012839344664771	0.0197272424552297	-0.00494981705347543	0.0117978582397082	0.0810757231795104	0.034040073048133	0.348350718378151	0.164638673827564
CPPECPESLHDLMCQCVRKEPEERPTFENLQAFLEDYFTSTEPQYQPGENL	2	NA	FALSE	FALSE	W502V Y514N	5	Y514N	0.105979945549491	0.00882751098873567	-0.0343556956399477	0.0101780767898005	0.296036953310404	0.017606251211008	0.134525993169534	0.0952260485454586
CPPECPESLHDLMCQCVRKEPEERPTFERLQAFLEDYFTSTEPQYQPGENL	2	NA	FALSE	FALSE	W502V Y514R	5	Y514R	0.11948445204669	0.00971283596802881	-0.0335630029157164	0.0123364861802557	0.345408848405777	0.0183670317323432	0.412586159389661	0.114137620521007
CPPECPESLHDLMCQCVRKEPEERPTFEYLQAFLEDYFTSTEPQDQPGENL	2	NA	FALSE	FALSE	W502V Y530D	5	Y530D	-0.0782051984569404	0.0131682433565944	-0.00733959213168148	0.00973130565847124	0.337399882760065	0.0182367234971059	0.636496115697616	0.0948445822692764
CPPECPESLHDLMCQCVRKEPEERPTFEYLQAFLEDYFTSTEPQYQPGENL	1	NA	FALSE	FALSE	W502V	5	WT	0.11635422781228	0.00631024434942974	-0.0263205129992056	0.00742272852751848	0.32799689852856	0.0143692913604275	0.228331726745442	0.0881786969983003
CPPECPESLHDLMCQCVRKEPEERPTFEYLQAFLEDYFTSTEPQYQWGENL	2	NA	FALSE	FALSE	W502V P532W	5	P532W	0.0909124954724567	0.00586760784379209	-0.0265848341104604	0.00716395283950924	0.329882918938407	0.0138709640801981	0.336840084399689	0.0834324342379265
CPPECPESLHDLMCQCVRKEPEERPTFEYLQAFLEDYKTSTEPQYQPGENL	2	NA	FALSE	FALSE	W502V F523K	5	F523K	-0.071788210584982	0.0122994013902824	-0.00264898116042797	0.00993110469331866	0.2881628065189	0.0196330744118896	0.588502468770431	0.110156838575923
CPPECPESLHDLMCQCVRKEPEGRPTFEYLQAFLEDYFTSTEPQYQPGENL	2	NA	FALSE	FALSE	W502V E508G	5	E508G	0.0978703665341143	0.00897008319962369	-0.039675101912363	0.00921511099732646	0.360979418939691	0.0199565813565058	0.38552920907685	0.120535701008259
CPPECPESLHDLMCQCW*KEPEERPTFENLQAFLEDYFTSTEPQYQPGENL	2	NA	FALSE	TRUE	R503* Y514N	5	Y514N	0.27342988712548	0.0105751619916604	-0.417096949853022	0.0441361998474508	0.455934832211079	0.02242767670223	-1.24180160688736	0.239618504714261
CPPECPESLHDLMCQCW*KEPEERPTFERLQAFLEDYFTSTEPQYQPGENL	2	NA	FALSE	TRUE	R503* Y514R	5	Y514R	0.254649882581277	0.0100653550054106	-0.511881058862348	0.0622251880056881	0.491294075722797	0.0245376449946112	-1.09422590753788	0.25063059844625
CPPECPESLHDLMCQCW*KEPEERPTFEYLQAFLEDYFTSTEPQDQPGENL	2	NA	FALSE	TRUE	R503* Y530D	5	Y530D	0.284746109104335	0.00836473368283293	-0.522440676475482	0.0545526442077486	0.452674829369525	0.0219637400076247	-0.715003180712129	0.216814543381576
CPPECPESLHDLMCQCW*KEPEERPTFEYLQAFLEDYFTSTEPQYQPGENL	1	NA	FALSE	TRUE	R503*	5	WT	0.288317282568501	0.00866565599280925	-0.471848325507825	0.0455286516671522	0.475448269319891	0.0178707313313077	-0.928693527051051	0.155305148209704
CPPECPESLHDLMCQCW*KEPEERPTFEYLQAFLEDYFTSTEPQYQWGENL	2	NA	FALSE	TRUE	R503* P532W	5	P532W	0.277820831866334	0.00748572422694167	-0.507525784190007	0.0418601459376995	0.491634314838813	0.015015974711648	-1.0884309061455	0.175989985455142
CPPECPESLHDLMCQCW*KEPEERPTFEYLQAFLEDYKTSTEPQYQPGENL	2	NA	FALSE	TRUE	R503* F523K	5	F523K	0.27291716777808	0.00862180479209605	-0.452494113779753	0.0443645997143507	0.472625400065802	0.018847861644675	-1.78339875638385	0.284605782031011
CPPECPESLHDLMCQCW*KEPEGRPTFEYLQAFLEDYFTSTEPQYQPGENL	2	NA	FALSE	TRUE	R503* E508G	5	E508G	0.268933700888532	0.0102863212853269	-0.40518405016626	0.052235070044847	0.474244462378643	0.0272224331475445	-1.73627609322363	0.461837291722999
CPPECPESLHDLMCQCWAKEPEERPTFENLQAFLEDYFTSTEPQYQPGENL	2	NA	FALSE	FALSE	R503A Y514N	5	Y514N	-0.0892491091417688	0.0274477247380181	-0.0567789736611371	0.0470602002434511	-0.180386191140533	0.0539865481429121	-0.0857220940946585	0.183330886426772
CPPECPESLHDLMCQCWAKEPEERPTFERLQAFLEDYFTSTEPQYQPGENL	2	NA	FALSE	FALSE	R503A Y514R	5	Y514R	-0.123200461994851	0.0349624914415703	0.0317174546306793	0.0187400846945238	-0.13405284457576	0.043348981065804	-0.447142068426231	0.214941605063295
CPPECPESLHDLMCQCWAKEPEERPTFEYLQAFLEDYFTSTEPQDQPGENL	2	NA	FALSE	FALSE	R503A Y530D	5	Y530D	-0.051221037503637	0.0510301273582363	-0.0182612540425343	0.0508197859794139	-0.142936483993392	0.0606406369950914	NA	NA
CPPECPESLHDLMCQCWAKEPEERPTFEYLQAFLEDYFTSTEPQYQPGENL	1	NA	FALSE	FALSE	R503A	5	WT	0.134389030816018	0.0209443469786277	-0.064256524312368	0.0220190136279247	-0.0414607129297624	0.044884300973086	-0.178199263649344	0.241553709734445
CPPECPESLHDLMCQCWAKEPEERPTFEYLQAFLEDYFTSTEPQYQWGENL	2	NA	FALSE	FALSE	R503A P532W	5	P532W	0.0397520368181213	0.0240279990398365	0.0536645984925596	0.0199161330307236	0.048448275125042	0.0410700771906622	-0.152398719452976	0.274305528312747
CPPECPESLHDLMCQCWAKEPEERPTFEYLQAFLEDYKTSTEPQYQPGENL	2	NA	FALSE	FALSE	R503A F523K	5	F523K	0.122376087016242	0.0356192894284727	NA	NA	0.274265533685332	0.0510309510292147	0.0426207409012148	0.295806363732829
CPPECPESLHDLMCQCWAKEPEGRPTFEYLQAFLEDYFTSTEPQYQPGENL	2	NA	FALSE	FALSE	R503A E508G	5	E508G	-0.0693373100966543	0.0276829893956156	0.00948798243460723	0.0246120173797348	-0.0197791812806203	0.0411234591414857	0.593358523043652	0.177791880464102
CPPECPESLHDLMCQCWCKEPEERPTFENLQAFLEDYFTSTEPQYQPGENL	2	NA	FALSE	FALSE	R503C Y514N	5	Y514N	-0.12415143191578	0.0235878335840766	0.0190719372443219	0.0149895004013612	-0.20026908675188	0.0480555727955038	-0.0609846215679454	0.181420839693301
CPPECPESLHDLMCQCWCKEPEERPTFERLQAFLEDYFTSTEPQYQPGENL	2	NA	FALSE	FALSE	R503C Y514R	5	Y514R	0.00967641707071122	0.0174348552412949	0.0131349315246156	0.0161971664982009	-0.151974885828885	0.040901383781432	-0.0794792827087973	0.118039708666033
CPPECPESLHDLMCQCWCKEPEERPTFEYLQAFLEDYFTSTEPQDQPGENL	2	NA	FALSE	FALSE	R503C Y530D	5	Y530D	0.019575461044469	0.0212574628901501	0.0268014505832689	0.0270335624164067	0.124625218690192	0.0377689373358291	0.0499540450493583	0.211373100607758
CPPECPESLHDLMCQCWCKEPEERPTFEYLQAFLEDYFTSTEPQYQPGENL	1	NA	FALSE	FALSE	R503C	5	WT	-0.154342394058014	0.0278747843772338	0.01900146433896	0.0140937414364197	0.00590104509541525	0.0370638986023726	0.013006612398164	0.167791352945554
CPPECPESLHDLMCQCWCKEPEERPTFEYLQAFLEDYFTSTEPQYQWGENL	2	NA	FALSE	FALSE	R503C P532W	5	P532W	-0.0495160806564952	0.0179137296439321	0.0190955688634547	0.0193010700461689	-0.0452594937934402	0.0294870690867819	-0.0428986785124429	0.126877184065069
CPPECPESLHDLMCQCWCKEPEERPTFEYLQAFLEDYKTSTEPQYQPGENL	2	NA	FALSE	FALSE	R503C F523K	5	F523K	0.0927240894243842	0.0335877697546631	-0.110226045266271	0.141980444080571	-0.109852771668454	0.0621507925155649	-0.57721188968983	0.285866896633084
CPPECPESLHDLMCQCWCKEPEGRPTFEYLQAFLEDYFTSTEPQYQPGENL	2	NA	FALSE	FALSE	R503C E508G	5	E508G	-0.152108061620664	0.0469245832024077	0.00295632862712715	0.0194617197286983	-0.0504999662729214	0.0532309426039709	-0.330547559885497	0.33947879537555
CPPECPESLHDLMCQCWDKEPEERPTFENLQAFLEDYFTSTEPQYQPGENL	2	NA	FALSE	FALSE	R503D Y514N	5	Y514N	-0.156495989252691	0.0325377646568408	-0.0103268770168975	0.0160768775732113	-0.108819692913899	0.041894003497726	-0.441974242299102	0.177136869479039
CPPECPESLHDLMCQCWDKEPEERPTFERLQAFLEDYFTSTEPQYQPGENL	2	NA	FALSE	FALSE	R503D Y514R	5	Y514R	-0.127793125055747	0.0320927991138532	-0.0109861601233615	0.0209471381701246	-0.114202058918665	0.0689693611770571	0.0354700433811061	0.202456009222286
CPPECPESLHDLMCQCWDKEPEERPTFEYLQAFLEDYFTSTEPQDQPGENL	2	NA	FALSE	FALSE	R503D Y530D	5	Y530D	-0.197007359569767	0.041975448110529	-0.0746600139841898	0.0258747174337097	0.0175020967912221	0.0363244208750339	0.377309967477496	0.164540464050309
CPPECPESLHDLMCQCWDKEPEERPTFEYLQAFLEDYFTSTEPQYQPGENL	1	NA	FALSE	FALSE	R503D	5	WT	0.00416595183439072	0.0140528226899343	0.032050098876471	0.0129109506908602	-0.121119627124611	0.0384176035719739	0.114923998037516	0.150797900359036
CPPECPESLHDLMCQCWDKEPEERPTFEYLQAFLEDYFTSTEPQYQWGENL	2	NA	FALSE	FALSE	R503D P532W	5	P532W	-0.0765822063112297	0.0170922833825234	0.0071950224275793	0.0142428077071915	0.00102590432759379	0.0289705102996147	-0.0935030320972385	0.130464737707253
CPPECPESLHDLMCQCWDKEPEERPTFEYLQAFLEDYKTSTEPQYQPGENL	2	NA	FALSE	FALSE	R503D F523K	5	F523K	-0.034803228408832	0.0322015541497856	0.017866479509525	0.0512263564094966	-0.132437723490305	0.0471516949941987	-0.262192541550353	0.257208275943628
CPPECPESLHDLMCQCWDKEPEGRPTFEYLQAFLEDYFTSTEPQYQPGENL	2	NA	FALSE	FALSE	R503D E508G	5	E508G	-0.117338802989555	0.0337959320989893	0.0237333719808705	0.0337971997454486	-0.195545760081287	0.0537044904421702	-0.0240804566537159	0.177321395805099
CPPECPESLHDLMCQCWEKEPEERPTFENLQAFLEDYFTSTEPQYQPGENL	2	NA	FALSE	FALSE	R503E Y514N	5	Y514N	-0.117968093967198	0.034398885552238	0.0768491085471439	0.0341551918581845	-0.0551987554248515	0.081319436430459	-0.883633103232035	0.648903578146724
CPPECPESLHDLMCQCWEKEPEERPTFERLQAFLEDYFTSTEPQYQPGENL	2	NA	FALSE	FALSE	R503E Y514R	5	Y514R	-0.130587173860476	0.031158988446369	0.00820461585534648	0.0179351317530531	-0.101677399506744	0.0498696646640391	0.130058994797135	0.193202985339878
CPPECPESLHDLMCQCWEKEPEERPTFEYLQAFLEDYFTSTEPQDQPGENL	2	NA	FALSE	FALSE	R503E Y530D	5	Y530D	-0.11309740954622	0.0291804349235431	-0.0184762352348821	0.0209520465941581	-0.0124907337432576	0.0467480754634694	-0.0184758011741076	0.188773946950716
CPPECPESLHDLMCQCWEKEPEERPTFEYLQAFLEDYFTSTEPQYQPGENL	1	NA	FALSE	FALSE	R503E	5	WT	-0.102035762564132	0.0274748071875947	0.0450826246699529	0.0197575892120433	-0.0194796088560042	0.0398696476663541	-0.264430865605247	0.195223673923172
CPPECPESLHDLMCQCWEKEPEERPTFEYLQAFLEDYFTSTEPQYQWGENL	2	NA	FALSE	FALSE	R503E P532W	5	P532W	-0.0528971473318143	0.0185241851735414	0.0175566418958774	0.0154747670653283	-0.0237666604318405	0.0376322944898436	-0.297214820031087	0.150069411042159
CPPECPESLHDLMCQCWEKEPEERPTFEYLQAFLEDYKTSTEPQYQPGENL	2	NA	FALSE	FALSE	R503E F523K	5	F523K	-0.130979956111807	0.0479517358193358	-0.0760350498398462	0.104421475885671	-0.231382861423155	0.0656536755214967	0.0391367282025577	0.199124763141747
CPPECPESLHDLMCQCWEKEPEGRPTFEYLQAFLEDYFTSTEPQYQPGENL	2	NA	FALSE	FALSE	R503E E508G	5	E508G	-0.12683738218611	0.0341088014649294	-0.0639431859265667	0.0295687769643589	-0.12646235811615	0.0649648001023345	0.209120907529579	0.249857867227488
CPPECPESLHDLMCQCWFKEPEERPTFENLQAFLEDYFTSTEPQYQPGENL	2	NA	FALSE	FALSE	R503F Y514N	5	Y514N	-0.139804233301024	0.0248398302431523	-0.0215904858098636	0.013956317764328	-0.13378175320401	0.0338615486225974	-0.024286913037146	0.119701881163697
CPPECPESLHDLMCQCWFKEPEERPTFERLQAFLEDYFTSTEPQYQPGENL	2	NA	FALSE	FALSE	R503F Y514R	5	Y514R	-0.136215164012368	0.0180228793303382	-0.00174791205816245	0.0114574370780662	-0.0803718304886086	0.0323143443512636	0.0650369714031609	0.122732783522146
CPPECPESLHDLMCQCWFKEPEERPTFEYLQAFLEDYFTSTEPQDQPGENL	2	NA	FALSE	FALSE	R503F Y530D	5	Y530D	-0.179601337619192	0.0236652357374833	-0.0399797061140993	0.0183145541034215	-0.0358836256365068	0.027954565294451	0.109540142120555	0.116564195757692
CPPECPESLHDLMCQCWFKEPEERPTFEYLQAFLEDYFTSTEPQYQPGENL	1	NA	FALSE	FALSE	R503F	5	WT	-0.0851274972226188	0.0135739748637546	0.0038112581351226	0.0085786915118448	-0.00461323848094655	0.0241418138472407	0.145408516947351	0.0981266665791289
CPPECPESLHDLMCQCWFKEPEERPTFEYLQAFLEDYFTSTEPQYQWGENL	2	NA	FALSE	FALSE	R503F P532W	5	P532W	-0.0836104161924512	0.0117564821474979	0.0235141882392912	0.0110892605509122	-0.01041709041557	0.0219410880376357	0.101286961136747	0.0923408449472211
CPPECPESLHDLMCQCWFKEPEERPTFEYLQAFLEDYKTSTEPQYQPGENL	2	NA	FALSE	FALSE	R503F F523K	5	F523K	-0.10465162694759	0.0223811761510125	-0.0467978529922162	0.0175357272203517	-0.0730427652767614	0.0334380386124746	-0.262166079520507	0.178657395497596
CPPECPESLHDLMCQCWFKEPEGRPTFEYLQAFLEDYFTSTEPQYQPGENL	2	NA	FALSE	FALSE	R503F E508G	5	E508G	-0.079538157603245	0.0214184313629152	0.0191630536270045	0.0196330887643047	-0.0862050738493621	0.0376778515530863	-0.111517386906088	0.224958002288924
CPPECPESLHDLMCQCWGKEPEERPTFENLQAFLEDYFTSTEPQYQPGENL	2	NA	FALSE	FALSE	R503G Y514N	5	Y514N	-0.115342803452572	0.0211418479430043	-0.00357668301457055	0.0111571961862159	-0.0603673126391945	0.0317084527796211	-0.0101687906900042	0.113268827351812
CPPECPESLHDLMCQCWGKEPEERPTFERLQAFLEDYFTSTEPQYQPGENL	2	NA	FALSE	FALSE	R503G Y514R	5	Y514R	-0.0690192422791927	0.0135986112826981	0.00120281898313001	0.0102636281923526	-0.0508299993699147	0.0277771855394869	-0.214454157309149	0.116648585887278
CPPECPESLHDLMCQCWGKEPEERPTFEYLQAFLEDYFTSTEPQDQPGENL	2	NA	FALSE	FALSE	R503G Y530D	5	Y530D	-0.166670517597132	0.0180955134339723	-0.0231571712766139	0.0103058211565488	-0.104327351451269	0.0266893961688476	0.028302974371674	0.0997270067530889
CPPECPESLHDLMCQCWGKEPEERPTFEYLQAFLEDYFTSTEPQYQPGENL	1	NA	FALSE	FALSE	R503G	5	WT	-0.0223321300464583	0.0132131429786657	0.00263223265597686	0.00986099415342999	0.0325500968485189	0.0250517365535751	0.189951705542913	0.103602076004709
CPPECPESLHDLMCQCWGKEPEERPTFEYLQAFLEDYFTSTEPQYQWGENL	2	NA	FALSE	FALSE	R503G P532W	5	P532W	-0.0986870306961996	0.0113731095026144	0.0162211609353689	0.00792889973455677	-0.0414377904440494	0.0202825881005639	-0.0562914334245206	0.0977674828949271
CPPECPESLHDLMCQCWGKEPEERPTFEYLQAFLEDYKTSTEPQYQPGENL	2	NA	FALSE	FALSE	R503G F523K	5	F523K	-0.194805395599869	0.0232522870011617	-0.0509992238771692	0.0135791037760617	-0.104310771098839	0.0285258066498657	-0.0652365793543633	0.102411050848953
CPPECPESLHDLMCQCWGKEPEGRPTFEYLQAFLEDYFTSTEPQYQPGENL	2	NA	FALSE	FALSE	R503G E508G	5	E508G	-0.0990018622596999	0.0191329113689362	-0.026573257806357	0.0182288714834359	-0.0587064646454253	0.034590070228243	-0.034487680696624	0.126537883769786
CPPECPESLHDLMCQCWHKEPEERPTFENLQAFLEDYFTSTEPQYQPGENL	2	NA	FALSE	FALSE	R503H Y514N	5	Y514N	-0.0269367257305441	0.0365970150893151	-0.000722297615328438	0.0220166192312241	-0.0295840017688497	0.0669002442217682	-0.257871131226779	0.447623302979336
CPPECPESLHDLMCQCWHKEPEERPTFERLQAFLEDYFTSTEPQYQPGENL	2	NA	FALSE	FALSE	R503H Y514R	5	Y514R	0.0955353732146869	0.0316158861980578	0.0372680483714711	0.0451405375806814	-0.226055036681397	0.0842224745676835	-0.211247315324919	0.342801442251108
CPPECPESLHDLMCQCWHKEPEERPTFEYLQAFLEDYFTSTEPQDQPGENL	2	NA	FALSE	FALSE	R503H Y530D	5	Y530D	0.104282522635668	0.0394376375024375	NA	NA	0.0870171827441016	0.0776807123488691	0.243463649725288	0.421428519129052
CPPECPESLHDLMCQCWHKEPEERPTFEYLQAFLEDYFTSTEPQYQPGENL	1	NA	FALSE	FALSE	R503H	5	WT	0.121414875934883	0.0309166349477418	0.0159148324015589	0.0241903064328352	-0.00824392880175049	0.0571809868450518	0.149959558805119	0.357015412624821
CPPECPESLHDLMCQCWHKEPEERPTFEYLQAFLEDYFTSTEPQYQWGENL	2	NA	FALSE	FALSE	R503H P532W	5	P532W	0.0854653213497773	0.0247839064780358	-0.0343871505131885	0.0357154221089437	-0.0100449600411096	0.0576071094598205	-0.0586957004351875	0.426678469926778
CPPECPESLHDLMCQCWHKEPEERPTFEYLQAFLEDYKTSTEPQYQPGENL	2	NA	FALSE	FALSE	R503H F523K	5	F523K	-0.0723021564900539	0.0811586948930802	NA	NA	0.29354148894817	0.0715822160240985	-1.58557730490692	0.967787991746358
CPPECPESLHDLMCQCWHKEPEGRPTFEYLQAFLEDYFTSTEPQYQPGENL	2	NA	FALSE	FALSE	R503H E508G	5	E508G	-0.0678938355025332	0.0502165888867853	0.0289682575045674	0.0313089259536284	-0.0342252382571113	0.0711330428796965	-0.998039649504409	0.47157720040921
CPPECPESLHDLMCQCWIKEPEERPTFENLQAFLEDYFTSTEPQYQPGENL	2	NA	FALSE	FALSE	R503I Y514N	5	Y514N	-0.128348600067402	0.0253323876786313	0.0184404439362767	0.0171109811619181	-0.0554354602222729	0.037821124767181	0.154309282498451	0.148986442700502
CPPECPESLHDLMCQCWIKEPEERPTFERLQAFLEDYFTSTEPQYQPGENL	2	NA	FALSE	FALSE	R503I Y514R	5	Y514R	-0.0916400421798949	0.0263641371811556	0.0321022188250667	0.0140651772433183	0.063669733876653	0.0403806157506367	0.0353900335401641	0.160004776525054
CPPECPESLHDLMCQCWIKEPEERPTFEYLQAFLEDYFTSTEPQDQPGENL	2	NA	FALSE	FALSE	R503I Y530D	5	Y530D	-0.162475535875169	0.0328514419052469	-0.00514073119330798	0.0236296227415696	-0.0171013083046412	0.0351760141236299	0.16836133418689	0.177857470159342
CPPECPESLHDLMCQCWIKEPEERPTFEYLQAFLEDYFTSTEPQYQPGENL	1	NA	FALSE	FALSE	R503I	5	WT	-0.0319303628056799	0.0154715965859487	0.0282378677828891	0.0161193427916221	-0.0378672319416274	0.030904218641673	-0.0305648701039202	0.142036485195108
CPPECPESLHDLMCQCWIKEPEERPTFEYLQAFLEDYFTSTEPQYQWGENL	2	NA	FALSE	FALSE	R503I P532W	5	P532W	-0.0468094744886684	0.015612888219734	0.0304030033853812	0.0106131943684657	0.0250377150389273	0.0284640641110085	0.031337319593307	0.136957653298353
CPPECPESLHDLMCQCWIKEPEERPTFEYLQAFLEDYKTSTEPQYQPGENL	2	NA	FALSE	FALSE	R503I F523K	5	F523K	-0.160398040748021	0.0468283230792468	-0.0350437844729895	0.0214433125522874	-0.0242470239467564	0.043765969635193	0.271176687694331	0.223952663379214
CPPECPESLHDLMCQCWIKEPEGRPTFEYLQAFLEDYFTSTEPQYQPGENL	2	NA	FALSE	FALSE	R503I E508G	5	E508G	0.0513831536658294	0.0189487738194148	-0.00951342214676013	0.0189479194108378	0.0240680030529678	0.0467399482099423	0.134025401018305	0.177830915679593
CPPECPESLHDLMCQCWKKEPEERPTFENLQAFLEDYFTSTEPQYQPGENL	2	NA	FALSE	FALSE	R503K Y514N	5	Y514N	-0.0138234094842614	0.0195423741130361	-0.0222403740191185	0.0202057154111255	-0.0824216611603642	0.0640023622959777	-0.355784855183847	0.290559811811189
CPPECPESLHDLMCQCWKKEPEERPTFERLQAFLEDYFTSTEPQYQPGENL	2	NA	FALSE	FALSE	R503K Y514R	5	Y514R	-0.129617262687998	0.0320825545366225	0.00718693625860788	0.0209620332279993	-0.0625032251666069	0.0485421934210683	-0.172611901363622	0.202634287313365
CPPECPESLHDLMCQCWKKEPEERPTFEYLQAFLEDYFTSTEPQDQPGENL	2	NA	FALSE	FALSE	R503K Y530D	5	Y530D	-0.125512164859598	0.0598092323733502	-0.00342767628415921	0.0230035189295851	-0.107659551647004	0.0725137781633752	-0.420123820861887	0.498612130753994
CPPECPESLHDLMCQCWKKEPEERPTFEYLQAFLEDYFTSTEPQYQWGENL	2	NA	FALSE	FALSE	R503K P532W	5	P532W	-0.122082651287676	0.0381662022380846	0.00788438347794012	0.0311388624989679	0.047883874547549	0.0379003934011142	0.0501794729051754	0.203389337384144
CPPECPESLHDLMCQCWKKEPEERPTFEYLQAFLEDYKTSTEPQYQPGENL	2	NA	FALSE	FALSE	R503K F523K	5	F523K	-0.122316069790795	0.124911754827495	-0.0210274317722408	0.049115156529466	-0.00307082244733748	0.0775020738097532	-0.461761067047493	0.69747196767915
CPPECPESLHDLMCQCWKKEPEGRPTFEYLQAFLEDYFTSTEPQYQPGENL	2	NA	FALSE	FALSE	R503K E508G	5	E508G	-0.00977432841132297	0.0220579600028397	0.02442258603205	0.0156598601842623	-0.0705761138960204	0.0489549251721973	-0.314376896719294	0.177287302482744
CPPECPESLHDLMCQCWLKEPEERPTFENLQAFLEDYFTSTEPQYQPGENL	2	NA	FALSE	FALSE	R503L Y514N	5	Y514N	-0.0675233552815449	0.0136433339250743	-0.00780537002628101	0.0103879449147575	-0.118517621411239	0.0270543291371367	-0.190878757573161	0.114878518031524
CPPECPESLHDLMCQCWLKEPEERPTFERLQAFLEDYFTSTEPQYQPGENL	2	NA	FALSE	FALSE	R503L Y514R	5	Y514R	-0.0715537409619017	0.0133106754645688	-0.00124305665773537	0.0093453218828714	-0.100257063694144	0.0262516182430699	-0.062895782666302	0.0976612944871587
CPPECPESLHDLMCQCWLKEPEERPTFEYLQAFLEDYFTSTEPQDQPGENL	2	NA	FALSE	FALSE	R503L Y530D	5	Y530D	-0.200279113398169	0.0287973964666075	-0.0260962379624881	0.0178427922183943	-0.0197980981738289	0.0248818443986922	0.148311904546704	0.121809120107096
CPPECPESLHDLMCQCWLKEPEERPTFEYLQAFLEDYFTSTEPQYQPGENL	1	NA	FALSE	FALSE	R503L	5	WT	-0.0927763812653763	0.0148840913314572	0.00168005916560759	0.0113553496318303	0.0322681141697669	0.0227833953477424	0.228453058231563	0.110136542812247
CPPECPESLHDLMCQCWLKEPEERPTFEYLQAFLEDYFTSTEPQYQWGENL	2	NA	FALSE	FALSE	R503L P532W	5	P532W	-0.0563489715719717	0.0114261560743623	0.013694822979181	0.00795161608936618	0.00989551097872055	0.0194477657180988	0.00725558840928754	0.0933070995066606
CPPECPESLHDLMCQCWLKEPEERPTFEYLQAFLEDYKTSTEPQYQPGENL	2	NA	FALSE	FALSE	R503L F523K	5	F523K	-0.0590636294834038	0.0296894173570829	-0.0739585417431633	0.0320766666365507	-0.0194795339418392	0.0337170051144081	-0.0275240548807637	0.228848957320637
CPPECPESLHDLMCQCWLKEPEGRPTFEYLQAFLEDYFTSTEPQYQPGENL	2	NA	FALSE	FALSE	R503L E508G	5	E508G	-0.0878379829436303	0.0180722596382285	-0.000710458292210045	0.0131206850320156	-0.00997095261587505	0.0305405885333219	0.198049477821627	0.124795687207895
CPPECPESLHDLMCQCWMKEPEERPTFENLQAFLEDYFTSTEPQYQPGENL	2	NA	FALSE	FALSE	R503M Y514N	5	Y514N	-0.103809297855628	0.0230229590387078	-0.00978218932070856	0.0134620840494244	0.0653609311264405	0.0336510324339468	0.0430072215101022	0.155826001789702
CPPECPESLHDLMCQCWMKEPEERPTFERLQAFLEDYFTSTEPQYQPGENL	2	NA	FALSE	FALSE	R503M Y514R	5	Y514R	-0.120009369959407	0.0225276747951167	0.0163547124029972	0.0129494066231882	0.0683125569691613	0.0383496732844417	-0.159874644246027	0.215071675092129
CPPECPESLHDLMCQCWMKEPEERPTFEYLQAFLEDYFTSTEPQDQPGENL	2	NA	FALSE	FALSE	R503M Y530D	5	Y530D	-0.119515682074094	0.0318780800558987	-0.0219080046123892	0.0204358843857288	-0.0144903371991029	0.0436282413154536	-0.192924473536305	0.215554256080333
CPPECPESLHDLMCQCWMKEPEERPTFEYLQAFLEDYFTSTEPQYQWGENL	2	NA	FALSE	FALSE	R503M P532W	5	P532W	-0.121922591787467	0.0222986991762315	0.00857821950118828	0.0144771609406507	0.0742211582950176	0.0298603386609584	-0.321106819952794	0.168457603127796
CPPECPESLHDLMCQCWMKEPEERPTFEYLQAFLEDYKTSTEPQYQPGENL	2	NA	FALSE	FALSE	R503M F523K	5	F523K	-0.0202385523295982	0.0352661857540613	-0.037819610283453	0.0633657293947697	-0.0566517449326735	0.0574821935303786	-0.508696465758666	0.397225777567435
CPPECPESLHDLMCQCWMKEPEGRPTFEYLQAFLEDYFTSTEPQYQPGENL	2	NA	FALSE	FALSE	R503M E508G	5	E508G	-0.105418908436444	0.0273133732336621	0.00494687203581988	0.0274341775927331	0.00709135598947016	0.0381306836831192	0.134276901118581	0.213071142271764
CPPECPESLHDLMCQCWNKEPEERPTFENLQAFLEDYFTSTEPQYQPGENL	2	NA	FALSE	FALSE	R503N Y514N	5	Y514N	-0.0982003358051952	0.0301275037147031	0.0293710080179702	0.0303174245580689	-0.0978703917174761	0.0590215695222306	-0.294706282149752	0.185972744958046
CPPECPESLHDLMCQCWNKEPEERPTFERLQAFLEDYFTSTEPQYQPGENL	2	NA	FALSE	FALSE	R503N Y514R	5	Y514R	-0.100803544645852	0.0339552887313134	-0.026690283282091	0.0228318421494782	0.0726626247825212	0.0447754106191161	-0.190027663968468	0.190084962863883
CPPECPESLHDLMCQCWNKEPEERPTFEYLQAFLEDYFTSTEPQDQPGENL	2	NA	FALSE	FALSE	R503N Y530D	5	Y530D	0.0980988105079072	0.0399377547566691	0.038694199631244	0.0421911087009673	-0.0181043450245006	0.0525473688786305	-0.0555956040158905	0.269390943421708
CPPECPESLHDLMCQCWNKEPEERPTFEYLQAFLEDYFTSTEPQYQPGENL	1	NA	FALSE	FALSE	R503N	5	WT	-0.0649925709727532	0.0374795381927218	0.0179365864068376	0.0361185066805582	0.0154174939883002	0.0416781198105245	0.363139560765439	0.230852434345877
CPPECPESLHDLMCQCWNKEPEERPTFEYLQAFLEDYFTSTEPQYQWGENL	2	NA	FALSE	FALSE	R503N P532W	5	P532W	-0.0815594730501143	0.0337303110118598	0.00273647613636453	0.0253844647386451	-0.111063964982753	0.0483796959286023	-0.102338123043123	0.24533599524642
CPPECPESLHDLMCQCWNKEPEERPTFEYLQAFLEDYKTSTEPQYQPGENL	2	NA	FALSE	FALSE	R503N F523K	5	F523K	0.0797451923515999	0.0496573205268034	NA	NA	-0.140449421844908	0.090132973318152	-0.360524065972508	1.16957038026915
CPPECPESLHDLMCQCWNKEPEGRPTFEYLQAFLEDYFTSTEPQYQPGENL	2	NA	FALSE	FALSE	R503N E508G	5	E508G	-0.178599137047937	0.046315193125355	-0.00973038715082554	0.023152850725217	-0.0615254195966421	0.0587122731617342	0.168655782798133	0.289190530804214
CPPECPESLHDLMCQCWPKEPEERPTFENLQAFLEDYFTSTEPQYQPGENL	2	NA	FALSE	FALSE	R503P Y514N	5	Y514N	-0.0696473839478047	0.0292930897696562	-0.0250047830808212	0.0134344705097198	-0.00577987287321067	0.0456225168468049	-0.182310002897664	0.19821824426736
CPPECPESLHDLMCQCWPKEPEERPTFERLQAFLEDYFTSTEPQYQPGENL	2	NA	FALSE	FALSE	R503P Y514R	5	Y514R	-0.116993897075508	0.0274469285710794	0.0264760881825131	0.014713016028232	-0.0781709273982487	0.0408500835790815	-0.187557741227722	0.178694389794784
CPPECPESLHDLMCQCWPKEPEERPTFEYLQAFLEDYFTSTEPQDQPGENL	2	NA	FALSE	FALSE	R503P Y530D	5	Y530D	-0.131928629251397	0.0207105409803494	0.00355408490901651	0.0120165795651442	-0.0479482460533649	0.0349599947758795	-0.202176528609109	0.150062883830174
CPPECPESLHDLMCQCWPKEPEERPTFEYLQAFLEDYFTSTEPQYQPGENL	1	NA	FALSE	FALSE	R503P	5	WT	-0.06152128757062	0.0161098212016894	0.0135707837110165	0.013728041760607	-0.0381164250983569	0.027708820705647	0.0726091300690003	0.0922252228638285
CPPECPESLHDLMCQCWPKEPEERPTFEYLQAFLEDYFTSTEPQYQWGENL	2	NA	FALSE	FALSE	R503P P532W	5	P532W	-0.0630540697725815	0.0143264979618973	0.00820864987703583	0.00905816814799843	0.0273242551417983	0.0234851072443503	-0.15299377863732	0.108904397011477
CPPECPESLHDLMCQCWPKEPEERPTFEYLQAFLEDYKTSTEPQYQPGENL	2	NA	FALSE	FALSE	R503P F523K	5	F523K	-0.173278553046954	0.0257974146763273	-0.0191139816986342	0.0144407440600234	0.00568961538021214	0.0282720113618681	-0.0286209634784386	0.119383604997091
CPPECPESLHDLMCQCWPKEPEGRPTFEYLQAFLEDYFTSTEPQYQPGENL	2	NA	FALSE	FALSE	R503P E508G	5	E508G	-0.108056164865112	0.0294824780525414	0.0291614819751248	0.0220242932942054	-0.00254031877160282	0.0400556544116771	0.110714355145092	0.141073430724549
CPPECPESLHDLMCQCWQKEPEERPTFENLQAFLEDYFTSTEPQYQPGENL	2	NA	FALSE	FALSE	R503Q Y514N	5	Y514N	-0.106897613769315	0.0354361213814539	0.0243944387025356	0.0277034869560394	-0.0504471595666329	0.0734560785595668	-0.382801145597847	0.292607764912445
CPPECPESLHDLMCQCWQKEPEERPTFERLQAFLEDYFTSTEPQYQPGENL	2	NA	FALSE	FALSE	R503Q Y514R	5	Y514R	0.0771564335321653	0.0325244302362299	-0.248909119721065	0.0814178441951176	-0.0781472107247538	0.0570606195892525	0.16115427823081	0.214008230516683
CPPECPESLHDLMCQCWQKEPEERPTFEYLQAFLEDYFTSTEPQDQPGENL	2	NA	FALSE	FALSE	R503Q Y530D	5	Y530D	-0.0625874346015121	0.0565382211715112	-0.0540324929617498	0.0498560002199685	-0.142606358103185	0.109294193238514	-0.209640365832693	0.295815059540246
CPPECPESLHDLMCQCWQKEPEERPTFEYLQAFLEDYFTSTEPQYQPGENL	1	NA	FALSE	FALSE	R503Q	5	WT	-0.127999401599181	0.0405933330204174	0.0171021727108896	0.0315196044734718	-0.0772371815139471	0.0695361691332807	0.117738059586916	0.568466583952265
CPPECPESLHDLMCQCWQKEPEERPTFEYLQAFLEDYFTSTEPQYQWGENL	2	NA	FALSE	FALSE	R503Q P532W	5	P532W	-0.00471611445369035	0.0275827555619304	0.0270600054470625	0.0168236164437833	0.0400934262139848	0.0565620548552409	-0.0692908835668194	0.192666558546881
CPPECPESLHDLMCQCWQKEPEERPTFEYLQAFLEDYKTSTEPQYQPGENL	2	NA	FALSE	FALSE	R503Q F523K	5	F523K	-0.133275217934561	0.122654412629193	-0.0731453671122616	0.0931668325529539	0.190224899992706	0.0556780948729992	0.0273860554907845	0.420581967008588
CPPECPESLHDLMCQCWQKEPEGRPTFEYLQAFLEDYFTSTEPQYQPGENL	2	NA	FALSE	FALSE	R503Q E508G	5	E508G	-0.053665849722142	0.0470395671480459	-0.464089974366739	0.288428349252903	-0.0567169760075526	0.0739427952536386	-0.815586952105098	0.538820966078659
CPPECPESLHDLMCQCWR*EPEERPTFENLQAFLEDYFTSTEPQYQPGENL	2	NA	FALSE	TRUE	K504* Y514N	5	Y514N	0.264621044708982	0.00892784094194808	-0.380028765170817	0.0369749435181055	0.406004638263054	0.0198043834735319	-1.5084522080632	0.266424880715359
CPPECPESLHDLMCQCWR*EPEERPTFERLQAFLEDYFTSTEPQYQPGENL	2	NA	FALSE	TRUE	K504* Y514R	5	Y514R	0.277299949144662	0.0101117329540044	-0.412594331403173	0.0452788649618448	0.442554038918735	0.0195592694619376	-0.813385334936823	0.178434421477459
CPPECPESLHDLMCQCWR*EPEERPTFEYLQAFLEDYFTSTEPQDQPGENL	2	NA	FALSE	TRUE	K504* Y530D	5	Y530D	0.27670110488073	0.00844946331780678	-0.501382849943915	0.0490341264840284	0.464220271150863	0.0186143237725425	-0.929646383453562	0.159321964796415
CPPECPESLHDLMCQCWR*EPEERPTFEYLQAFLEDYFTSTEPQYQPGENL	1	NA	FALSE	TRUE	K504*	5	WT	0.280736196110075	0.00736019952318891	-0.452729643866362	0.0342304288033919	0.449107623811798	0.018320112527028	-0.895593126380926	0.15903099591002
CPPECPESLHDLMCQCWR*EPEERPTFEYLQAFLEDYFTSTEPQYQWGENL	2	NA	FALSE	TRUE	K504* P532W	5	P532W	0.277782766619561	0.00643639268913515	-0.409201817795107	0.0274102560786622	0.441484804257644	0.0138811643942025	-0.971394699808071	0.114909441828498
CPPECPESLHDLMCQCWR*EPEERPTFEYLQAFLEDYKTSTEPQYQPGENL	2	NA	FALSE	TRUE	K504* F523K	5	F523K	0.278512085707394	0.00728828551559933	-0.424382931000797	0.0297596677835864	0.462323149908356	0.0162402451477785	-1.08995458594924	0.153748841429283
CPPECPESLHDLMCQCWR*EPEGRPTFEYLQAFLEDYFTSTEPQYQPGENL	2	NA	FALSE	TRUE	K504* E508G	5	E508G	0.271483665787522	0.0112578618817444	-0.381508323366712	0.0609733827702687	0.437619758132775	0.0258897259008741	-0.607598817594739	0.190427297584825
CPPECPESLHDLMCQCWRAEPEERPTFENLQAFLEDYFTSTEPQYQPGENL	2	NA	FALSE	FALSE	K504A Y514N	5	Y514N	-0.128812011916324	0.0285600602767007	0.0108818217828062	0.013951458044475	-0.149969704734551	0.0431129968456233	-0.317410855255427	0.207243430913126
CPPECPESLHDLMCQCWRAEPEERPTFERLQAFLEDYFTSTEPQYQPGENL	2	NA	FALSE	FALSE	K504A Y514R	5	Y514R	-0.0890172156190557	0.0230387966081242	-0.0154690679613297	0.019573623358353	-0.0534941325208224	0.0443553160066926	-0.0937641122287095	0.172782974103879
CPPECPESLHDLMCQCWRAEPEERPTFEYLQAFLEDYFTSTEPQDQPGENL	2	NA	FALSE	FALSE	K504A Y530D	5	Y530D	-0.0804419212033749	0.0439823637226143	0.0479751343173087	0.0432651904569409	-0.0978578422070537	0.0511615926739563	0.151852436050957	0.300481122646082
CPPECPESLHDLMCQCWRAEPEERPTFEYLQAFLEDYFTSTEPQYQPGENL	1	NA	FALSE	FALSE	K504A	5	WT	-0.0999923620385635	0.0276123621868153	0.015031755460384	0.0301698200865789	-0.0143125757424598	0.0328324076966932	0.00157162821280907	0.171055239572538
CPPECPESLHDLMCQCWRAEPEERPTFEYLQAFLEDYFTSTEPQYQWGENL	2	NA	FALSE	FALSE	K504A P532W	5	P532W	0.0343372684985898	0.0171697766352925	-0.00189652975036089	0.0143015691597548	0.0310058226422258	0.0298169248687539	-0.194089201111871	0.203586335047407
CPPECPESLHDLMCQCWRAEPEERPTFEYLQAFLEDYKTSTEPQYQPGENL	2	NA	FALSE	FALSE	K504A F523K	5	F523K	-0.0279809928531128	0.035731592262594	-0.00905920879444105	0.0508472621988609	0.21245727007161	0.0397465318017934	0.0671856118936969	0.224907771273193
CPPECPESLHDLMCQCWRAEPEGRPTFEYLQAFLEDYFTSTEPQYQPGENL	2	NA	FALSE	FALSE	K504A E508G	5	E508G	-0.108431916567925	0.0253855235361774	0.00079702064445335	0.018044321282885	-0.0594553662580081	0.0530022668662093	0.0593008405042938	0.183981441622534
CPPECPESLHDLMCQCWRCEPEERPTFENLQAFLEDYFTSTEPQYQPGENL	2	NA	FALSE	FALSE	K504C Y514N	5	Y514N	-0.148476458475932	0.0241839548538125	-0.00444783058481512	0.011128356837876	-0.136211699109348	0.0369361744832829	0.00182074670496247	0.127231973920017
CPPECPESLHDLMCQCWRCEPEERPTFERLQAFLEDYFTSTEPQYQPGENL	2	NA	FALSE	FALSE	K504C Y514R	5	Y514R	-0.0782114842804096	0.0184522049042038	0.00961587831294515	0.0134845190725875	-0.153796802301169	0.0353905830264972	-0.159495201907354	0.128311398373286
CPPECPESLHDLMCQCWRCEPEERPTFEYLQAFLEDYFTSTEPQDQPGENL	2	NA	FALSE	FALSE	K504C Y530D	5	Y530D	-0.137952313718613	0.0259901895996733	-0.0283939199421168	0.0198056899318814	-0.0684502324969619	0.031739348682806	0.123060635954896	0.111605257865581
CPPECPESLHDLMCQCWRCEPEERPTFEYLQAFLEDYFTSTEPQYQPGENL	1	NA	FALSE	FALSE	K504C	5	WT	-0.084627325016009	0.0173821905716042	0.0148823355072083	0.011443298831217	-0.00220625823471992	0.025255643564173	-0.197644467199308	0.108239852281866
CPPECPESLHDLMCQCWRCEPEERPTFEYLQAFLEDYFTSTEPQYQWGENL	2	NA	FALSE	FALSE	K504C P532W	5	P532W	-0.0860742836201124	0.0133899841076096	0.00671745320488543	0.00874686983451406	0.0163313240621385	0.0228111254112876	-0.0817503003238274	0.102990466541264
CPPECPESLHDLMCQCWRCEPEERPTFEYLQAFLEDYKTSTEPQYQPGENL	2	NA	FALSE	FALSE	K504C F523K	5	F523K	-0.0813607475690355	0.0252854001249256	-0.0445080790536081	0.0217700737469948	0.01447415423199	0.0360602733497272	-0.0636982817452119	0.188104048780483
CPPECPESLHDLMCQCWRCEPEGRPTFEYLQAFLEDYFTSTEPQYQPGENL	2	NA	FALSE	FALSE	K504C E508G	5	E508G	-0.0863337773185966	0.0254343816946627	-0.0318065960763147	0.0184577343144137	0.0103861325523937	0.0466494787787753	-0.386460003458293	0.198166970596886
CPPECPESLHDLMCQCWRDEPEERPTFENLQAFLEDYFTSTEPQYQPGENL	2	NA	FALSE	FALSE	K504D Y514N	5	Y514N	-0.115650418725682	0.0277646081501644	-0.00792966419840564	0.0208818304959036	0.00903015927320346	0.0340954076038779	-0.0892052202800383	0.148173962043962
CPPECPESLHDLMCQCWRDEPEERPTFERLQAFLEDYFTSTEPQYQPGENL	2	NA	FALSE	FALSE	K504D Y514R	5	Y514R	-0.142156438238384	0.0294083906661689	-0.015071396155515	0.0144401099217391	-0.10096019108061	0.0497636427479558	-0.158638524119801	0.143662891989365
CPPECPESLHDLMCQCWRDEPEERPTFEYLQAFLEDYFTSTEPQDQPGENL	2	NA	FALSE	FALSE	K504D Y530D	5	Y530D	-0.133024953287594	0.0639079945934273	0.0099505421068349	0.0361081628738284	-0.186826870492611	0.0507922840064818	-0.402024996319314	0.274255487621565
CPPECPESLHDLMCQCWRDEPEERPTFEYLQAFLEDYFTSTEPQYQPGENL	1	NA	FALSE	FALSE	K504D	5	WT	-0.0678789181452073	0.0278696257926134	0.0144614601669651	0.0181378856054544	-0.0448960577394948	0.0391043127927574	-0.416920460414975	0.20482971224621
CPPECPESLHDLMCQCWRDEPEERPTFEYLQAFLEDYFTSTEPQYQWGENL	2	NA	FALSE	FALSE	K504D P532W	5	P532W	-0.0180877806874571	0.0185821322195756	0.00110994860985903	0.0137892645304817	0.00264725846512973	0.0303593262760204	-0.118347607387455	0.163197510886377
CPPECPESLHDLMCQCWRDEPEERPTFEYLQAFLEDYKTSTEPQYQPGENL	2	NA	FALSE	FALSE	K504D F523K	5	F523K	0.0678469911569969	0.0336094205031822	0.0145602848246427	0.036391924916923	0.0652864215618456	0.0501606500271717	-0.013423934538729	0.281001671814853
CPPECPESLHDLMCQCWRDEPEGRPTFEYLQAFLEDYFTSTEPQYQPGENL	2	NA	FALSE	FALSE	K504D E508G	5	E508G	-0.078899444701749	0.0364271707425088	-0.0154379966468595	0.0286935379760415	-0.0404751746347389	0.0613989203185009	-0.121457668629581	0.289571691929179
CPPECPESLHDLMCQCWREEPEERPTFENLQAFLEDYFTSTEPQYQPGENL	2	NA	FALSE	FALSE	K504E Y514N	5	Y514N	-0.0453936486764839	0.0269079449362568	0.00619484756386466	0.0200415855086392	-0.138540024390125	0.0543273533051846	-0.550080841708962	0.205135400533187
CPPECPESLHDLMCQCWREEPEERPTFERLQAFLEDYFTSTEPQYQPGENL	2	NA	FALSE	FALSE	K504E Y514R	5	Y514R	-0.0151203922173187	0.0260673998317725	-0.0191721656715677	0.0392143916601996	-0.189796255754958	0.0542218694190191	-0.180380005141331	0.193680577115057
CPPECPESLHDLMCQCWREEPEERPTFEYLQAFLEDYFTSTEPQDQPGENL	2	NA	FALSE	FALSE	K504E Y530D	5	Y530D	-0.104643891047875	0.0552725319445735	0.00266131393617912	0.0333874528570326	-0.0560669573659989	0.0669374594214645	-0.0113331954946709	0.299124035454681
CPPECPESLHDLMCQCWREEPEERPTFEYLQAFLEDYFTSTEPQYQPGENL	1	NA	FALSE	FALSE	K504E	5	WT	-0.171486058953101	0.043007782562452	-0.00919026156687659	0.0185734262017202	-0.0515932002579587	0.0498458853037894	-0.47703547602373	0.648461981075953
CPPECPESLHDLMCQCWREEPEERPTFEYLQAFLEDYFTSTEPQYQWGENL	2	NA	FALSE	FALSE	K504E P532W	5	P532W	-0.0235983742143347	0.0301954751654006	-0.0179271275866853	0.0311558377629404	-0.138651841086461	0.0487502684995469	0.0590366397445118	0.285081043116441
CPPECPESLHDLMCQCWREEPEERPTFEYLQAFLEDYKTSTEPQYQPGENL	2	NA	FALSE	FALSE	K504E F523K	5	F523K	-0.0202017861214661	0.0472034053261801	-0.392578603430686	0.216219631273625	-0.290884213295584	0.118254038943102	-0.285421043789331	0.724530651662908
CPPECPESLHDLMCQCWREEPEGRPTFEYLQAFLEDYFTSTEPQYQPGENL	2	NA	FALSE	FALSE	K504E E508G	5	E508G	-0.158107018443492	0.0494577784793315	-0.0263676790396722	0.0262673660400359	-0.00919270519078761	0.0429868984044883	-0.361362221585442	0.274344865975158
CPPECPESLHDLMCQCWRFEPEERPTFENLQAFLEDYFTSTEPQYQPGENL	2	NA	FALSE	FALSE	K504F Y514N	5	Y514N	-0.0656196238597658	0.0147914490366499	0.00118039264395123	0.0106052074657825	0.0183410004065773	0.0238749827468513	-0.124417205876013	0.125106881579854
CPPECPESLHDLMCQCWRFEPEERPTFERLQAFLEDYFTSTEPQYQPGENL	2	NA	FALSE	FALSE	K504F Y514R	5	Y514R	-0.0833889619685485	0.0144255698690442	0.0144547331630539	0.0099099473754934	-0.015672193730547	0.0315890223404966	0.133549429478549	0.153731380359595
CPPECPESLHDLMCQCWRFEPEERPTFEYLQAFLEDYFTSTEPQDQPGENL	2	NA	FALSE	FALSE	K504F Y530D	5	Y530D	-0.0743796384429157	0.0248207494372982	-0.0450876183357822	0.0173424813807077	0.0466188963051908	0.0292125180368377	0.436834729990374	0.176214484432024
CPPECPESLHDLMCQCWRFEPEERPTFEYLQAFLEDYFTSTEPQYQPGENL	1	NA	FALSE	FALSE	K504F	5	WT	-0.0610196244516165	0.0145147563056502	0.0134613834934934	0.0120664168225288	0.0720659350928241	0.0218378363510969	0.133676667807211	0.11167368338431
CPPECPESLHDLMCQCWRFEPEERPTFEYLQAFLEDYFTSTEPQYQWGENL	2	NA	FALSE	FALSE	K504F P532W	5	P532W	-0.0828288934070031	0.0141537437353406	0.0363674616683817	0.0115621856979994	0.0524215041699549	0.0199296105173438	0.0472228829780034	0.10349473669342
CPPECPESLHDLMCQCWRFEPEERPTFEYLQAFLEDYKTSTEPQYQPGENL	2	NA	FALSE	FALSE	K504F F523K	5	F523K	0.0207404929607831	0.0207687159578472	-0.0755847543075168	0.0261214089877703	0.0826523676129769	0.0309155042817391	0.148527380302976	0.175023411404632
CPPECPESLHDLMCQCWRFEPEGRPTFEYLQAFLEDYFTSTEPQYQPGENL	2	NA	FALSE	FALSE	K504F E508G	5	E508G	-0.0684070282178394	0.0207079276130529	-0.0101712958935315	0.0233776516680648	0.0921123268938648	0.0332328155901015	0.086873682443673	0.1435824354263
CPPECPESLHDLMCQCWRGEPEERPTFENLQAFLEDYFTSTEPQYQPGENL	2	NA	FALSE	FALSE	K504G Y514N	5	Y514N	-0.0452196746865687	0.0124690251044873	-0.000583637830596367	0.00976160652845243	-0.107520039959759	0.0299177221099195	-0.0171295385885111	0.112770543974167
CPPECPESLHDLMCQCWRGEPEERPTFERLQAFLEDYFTSTEPQYQPGENL	2	NA	FALSE	FALSE	K504G Y514R	5	Y514R	-0.0757157302637828	0.0130988811433116	-0.000219546055365397	0.00860448705129589	-0.0745184027566785	0.026796808902273	0.0216539794717428	0.0986615924282877
CPPECPESLHDLMCQCWRGEPEERPTFEYLQAFLEDYFTSTEPQDQPGENL	2	NA	FALSE	FALSE	K504G Y530D	5	Y530D	-0.189472165505026	0.0237503773266749	-0.0175084244398606	0.0143386796081155	0.00248199824844614	0.0248635722264661	0.0961175592241022	0.110814986117654
CPPECPESLHDLMCQCWRGEPEERPTFEYLQAFLEDYFTSTEPQYQPGENL	1	NA	FALSE	FALSE	K504G	5	WT	-0.0885716529769984	0.0129526457844849	0.0217851782425267	0.00983534689340453	-0.0021038621628893	0.0216799408188186	0.0847951303741864	0.0975738582798497
CPPECPESLHDLMCQCWRGEPEERPTFEYLQAFLEDYFTSTEPQYQWGENL	2	NA	FALSE	FALSE	K504G P532W	5	P532W	-0.0605164831052568	0.00997661290775917	0.00157062035030428	0.00809856261066801	0.00855082231987845	0.018869190456935	0.122057850841382	0.083137085305345
CPPECPESLHDLMCQCWRGEPEERPTFEYLQAFLEDYKTSTEPQYQPGENL	2	NA	FALSE	FALSE	K504G F523K	5	F523K	0.00472823506791432	0.016758443192732	-0.07345455451825	0.0187720538362005	0.0199240938761784	0.025995800582711	0.0875316023186692	0.120428477570442
CPPECPESLHDLMCQCWRGEPEGRPTFEYLQAFLEDYFTSTEPQYQPGENL	2	NA	FALSE	FALSE	K504G E508G	5	E508G	-0.126994610945613	0.0216652525069926	-0.00971082372883834	0.0124419297876322	0.00192235863403034	0.0325186188978235	-0.154836987523677	0.178953054395582
CPPECPESLHDLMCQCWRHEPEERPTFENLQAFLEDYFTSTEPQYQPGENL	2	NA	FALSE	FALSE	K504H Y514N	5	Y514N	-0.156947681555434	0.0402919836500307	-0.00711451036443353	0.025240649464966	-0.0429128496577673	0.0488373661854224	0.156698169614138	0.196676418191192
CPPECPESLHDLMCQCWRHEPEERPTFERLQAFLEDYFTSTEPQYQPGENL	2	NA	FALSE	FALSE	K504H Y514R	5	Y514R	-0.0512429120175302	0.0256498058782416	0.0158575953823496	0.0233027946641751	-0.0121559997736836	0.0609985103071567	0.177215787253344	0.310918191150575
CPPECPESLHDLMCQCWRHEPEERPTFEYLQAFLEDYFTSTEPQDQPGENL	2	NA	FALSE	FALSE	K504H Y530D	5	Y530D	-0.00680359633710012	0.0355512390859754	-0.00136538646383372	0.0399834791910216	-0.0704118747099708	0.0702963019332751	-0.274423490212833	0.281931766567442
CPPECPESLHDLMCQCWRHEPEERPTFEYLQAFLEDYFTSTEPQYQPGENL	1	NA	FALSE	FALSE	K504H	5	WT	-0.0809808881705244	0.0335816774064715	-0.0629057284300612	0.0421419050867962	0.0178569891885591	0.0490904106783973	-0.101852250283954	0.245719595703449
CPPECPESLHDLMCQCWRHEPEERPTFEYLQAFLEDYFTSTEPQYQWGENL	2	NA	FALSE	FALSE	K504H P532W	5	P532W	-0.0719424806153313	0.0319922586815477	0.0183513842375007	0.0183919728732151	-0.00223711334622441	0.0457621929749598	-0.0792118753343047	0.205659620464915
CPPECPESLHDLMCQCWRHEPEERPTFEYLQAFLEDYKTSTEPQYQPGENL	2	NA	FALSE	FALSE	K504H F523K	5	F523K	0.0272533609676102	0.0574301386293115	0.104730682933223	0.0884002050450407	-0.0500397769983867	0.079223780843852	0.0155153387356463	0.554881560505407
CPPECPESLHDLMCQCWRHEPEGRPTFEYLQAFLEDYFTSTEPQYQPGENL	2	NA	FALSE	FALSE	K504H E508G	5	E508G	-0.0184611750435952	0.0302543389493309	0.0969300527488812	0.0420038384859233	-0.221702439484977	0.0813672747414272	0.258056257011003	0.222044116652851
CPPECPESLHDLMCQCWRIEPEERPTFENLQAFLEDYFTSTEPQYQPGENL	2	NA	FALSE	FALSE	K504I Y514N	5	Y514N	-0.124840491202941	0.0185843714511631	-0.0130191032972676	0.0150056299285668	-0.0350273848846113	0.0307233687340481	-0.20790636106977	0.116784452999064
CPPECPESLHDLMCQCWRIEPEERPTFERLQAFLEDYFTSTEPQYQPGENL	2	NA	FALSE	FALSE	K504I Y514R	5	Y514R	-0.152145842237224	0.0242570345971085	0.00582985388014738	0.0118254626833946	0.0488065372011102	0.0313356644009748	-0.141419679514386	0.130552560482963
CPPECPESLHDLMCQCWRIEPEERPTFEYLQAFLEDYFTSTEPQDQPGENL	2	NA	FALSE	FALSE	K504I Y530D	5	Y530D	-0.128880438785087	0.0346867196019083	-0.014307260246665	0.0181002862856057	0.0225333634595063	0.0437659548745489	-0.0639386876934826	0.299038786120692
CPPECPESLHDLMCQCWRIEPEERPTFEYLQAFLEDYFTSTEPQYQPGENL	1	NA	FALSE	FALSE	K504I	5	WT	-0.0715902479177596	0.0201633316372953	-0.0161904870760539	0.0147931072380835	0.0466757773314105	0.0279129517174334	0.124138279614556	0.151766901394654
CPPECPESLHDLMCQCWRIEPEERPTFEYLQAFLEDYFTSTEPQYQWGENL	2	NA	FALSE	FALSE	K504I P532W	5	P532W	0.00702755474457346	0.0124895777983116	0.00892444423988026	0.0147590957827895	0.0686780830891663	0.0245842456738606	0.0393870205174005	0.138903422953492
CPPECPESLHDLMCQCWRIEPEERPTFEYLQAFLEDYKTSTEPQYQPGENL	2	NA	FALSE	FALSE	K504I F523K	5	F523K	-0.037537315185092	0.0337876873767541	-0.0510298985907862	0.0292406929266132	-0.133058192774427	0.049985241597161	-0.130331987835662	0.347603386765557
CPPECPESLHDLMCQCWRIEPEGRPTFEYLQAFLEDYFTSTEPQYQPGENL	2	NA	FALSE	FALSE	K504I E508G	5	E508G	-0.096800587396118	0.0265246457922087	0.00897324795905915	0.0170365688499531	0.0556969650093671	0.0387010593781824	-0.0659621009361994	0.16057085128121
CPPECPESLHDLMCQCWRK*PEERPTFENLQAFLEDYFTSTEPQYQPGENL	2	NA	FALSE	TRUE	E505* Y514N	5	Y514N	0.277822613185833	0.0113446946083286	-0.487347902076587	0.0489911389532236	0.40586156032764	0.0258305724167246	-0.907854265885127	0.248515853671217
CPPECPESLHDLMCQCWRK*PEERPTFERLQAFLEDYFTSTEPQYQPGENL	2	NA	FALSE	TRUE	E505* Y514R	5	Y514R	0.268647551133685	0.0100725354936519	-0.396808567502543	0.0428490734466571	0.434882571502813	0.0232345333732944	-0.758646565872587	0.181016263991851
CPPECPESLHDLMCQCWRK*PEERPTFEYLQAFLEDYFTSTEPQDQPGENL	2	NA	FALSE	TRUE	E505* Y530D	5	Y530D	0.258910881962799	0.00934979388016072	-0.439069713227476	0.0582898957769373	0.419707184144638	0.0233742001706913	-0.57695012723267	0.148807030226759
CPPECPESLHDLMCQCWRK*PEERPTFEYLQAFLEDYFTSTEPQYQWGENL	2	NA	FALSE	TRUE	E505* P532W	5	P532W	0.274725814580996	0.00747672359122417	-0.519467653484752	0.0581492785563092	0.431543306623185	0.0171410795251332	-0.566070796948508	0.145328442568111
CPPECPESLHDLMCQCWRK*PEERPTFEYLQAFLEDYKTSTEPQYQPGENL	2	NA	FALSE	TRUE	E505* F523K	5	F523K	0.25950232041567	0.00730557321029486	-0.440590538663186	0.0323295148237509	0.463911560745195	0.0155721899480519	-1.13346463823502	0.151756033436145
CPPECPESLHDLMCQCWRK*PEGRPTFEYLQAFLEDYFTSTEPQYQPGENL	2	NA	FALSE	TRUE	E505* E508G	5	E508G	0.287207471374266	0.0130931294983727	-0.479395951469994	0.0593732309930273	0.390550732092487	0.0290088285571285	-1.14103692683466	0.233532442002654
CPPECPESLHDLMCQCWRKAPEERPTFENLQAFLEDYFTSTEPQYQPGENL	2	NA	FALSE	FALSE	E505A Y514N	5	Y514N	-0.0983650705803648	0.0236586952992424	-0.009389881903779	0.0134539128725195	-0.155409749518642	0.0455119322540554	-0.0814822461467379	0.174744237413106
CPPECPESLHDLMCQCWRKAPEERPTFERLQAFLEDYFTSTEPQYQPGENL	2	NA	FALSE	FALSE	E505A Y514R	5	Y514R	-0.123928731173112	0.0279467418818913	-0.0281036321670539	0.0147707090674958	0.0322433035359763	0.038709645169062	0.334084559025001	0.238803975173229
CPPECPESLHDLMCQCWRKAPEERPTFEYLQAFLEDYFTSTEPQDQPGENL	2	NA	FALSE	FALSE	E505A Y530D	5	Y530D	-0.0592358666585922	0.039189446282166	-0.100399386744271	0.0401399049584906	-0.116587141570923	0.0456645742685057	-0.138318788457791	0.251262694880908
CPPECPESLHDLMCQCWRKAPEERPTFEYLQAFLEDYFTSTEPQYQPGENL	1	NA	FALSE	FALSE	E505A	5	WT	-0.11771958391344	0.0372671415635548	0.00566932346817641	0.02407814863249	0.0336350932856241	0.0411626255650812	-0.0891100298401894	0.1733902062437
CPPECPESLHDLMCQCWRKAPEERPTFEYLQAFLEDYFTSTEPQYQWGENL	2	NA	FALSE	FALSE	E505A P532W	5	P532W	-0.0933836958802589	0.0232921409806122	0.0247353659437197	0.0166578960302777	-0.0675310791838379	0.0365588941628457	-0.056187482076204	0.162327967688461
CPPECPESLHDLMCQCWRKAPEERPTFEYLQAFLEDYKTSTEPQYQPGENL	2	NA	FALSE	FALSE	E505A F523K	5	F523K	-0.257096419856069	0.0869864863888111	-0.0739945551327111	0.033798462593236	0.0713962540587612	0.0533154474924634	-0.250289965599724	0.38739835436702
CPPECPESLHDLMCQCWRKAPEGRPTFEYLQAFLEDYFTSTEPQYQPGENL	2	NA	FALSE	FALSE	E505A E508G	5	E508G	-0.106430410565337	0.0269359329328489	0.0128435866418536	0.0211385259773377	-0.0732112204638216	0.0478389246307005	0.0957974877605609	0.158155251783157
CPPECPESLHDLMCQCWRKCPEERPTFENLQAFLEDYFTSTEPQYQPGENL	2	NA	FALSE	FALSE	E505C Y514N	5	Y514N	-0.124877191709759	0.0267895811647007	0.0368430373990707	0.0163536217269235	0.00444040902312147	0.0397811286802243	0.161734294252878	0.182061776775288
CPPECPESLHDLMCQCWRKCPEERPTFERLQAFLEDYFTSTEPQYQPGENL	2	NA	FALSE	FALSE	E505C Y514R	5	Y514R	-0.162164829746924	0.0277416041658196	-0.0187850635678336	0.0132856211961525	-0.107836661009298	0.0390695197254688	-0.0973396243642338	0.127531497958848
CPPECPESLHDLMCQCWRKCPEERPTFEYLQAFLEDYFTSTEPQDQPGENL	2	NA	FALSE	FALSE	E505C Y530D	5	Y530D	-0.19164468636633	0.050479586439605	-0.116320106497106	0.0503348902306599	-0.0736300819353327	0.0447933065698373	-0.0334686384597803	0.186550733296288
CPPECPESLHDLMCQCWRKCPEERPTFEYLQAFLEDYFTSTEPQYQPGENL	1	NA	FALSE	FALSE	E505C	5	WT	-0.100820400853552	0.0229529848327013	0.0117159240287288	0.0141432246662452	-0.00320275194663641	0.0304248899965363	0.000490935817549621	0.165698594984897
CPPECPESLHDLMCQCWRKCPEERPTFEYLQAFLEDYFTSTEPQYQWGENL	2	NA	FALSE	FALSE	E505C P532W	5	P532W	-0.128721289671027	0.0245722602955845	-0.000406551335764282	0.0181488084942999	-0.0445013088895255	0.0346791243251162	-0.158233834926852	0.158191648953778
CPPECPESLHDLMCQCWRKCPEERPTFEYLQAFLEDYKTSTEPQYQPGENL	2	NA	FALSE	FALSE	E505C F523K	5	F523K	0.129341393371073	0.0254147093548459	-0.0941403248705722	0.0511638449084559	-0.15868778547052	0.0621554754107821	0.380561172619726	0.635547009119065
CPPECPESLHDLMCQCWRKCPEGRPTFEYLQAFLEDYFTSTEPQYQPGENL	2	NA	FALSE	FALSE	E505C E508G	5	E508G	-0.117660708037526	0.0277239370830704	-0.00659099382513997	0.0203512251539368	-0.0282423301008279	0.0383840934807096	-0.129039172698699	0.170420963635186
CPPECPESLHDLMCQCWRKDPEERPTFENLQAFLEDYFTSTEPQYQPGENL	2	NA	FALSE	FALSE	E505D Y514N	5	Y514N	-0.182813516513475	0.0461807214555952	0.0212997061818743	0.0241794915150995	-0.0844869626117147	0.0643220653829124	0.284199289462911	0.303548159151038
CPPECPESLHDLMCQCWRKDPEERPTFERLQAFLEDYFTSTEPQYQPGENL	2	NA	FALSE	FALSE	E505D Y514R	5	Y514R	-0.0573919085739361	0.0307882006218531	-0.0139007285176738	0.0254451340393968	-0.110298350588765	0.0480461721792622	-0.136791316965233	0.166561794949414
CPPECPESLHDLMCQCWRKDPEERPTFEYLQAFLEDYFTSTEPQDQPGENL	2	NA	FALSE	FALSE	E505D Y530D	5	Y530D	-0.268388203419466	0.111428807567642	0.118294535189288	0.162079189384834	-0.0166622838021074	0.0583879906070561	-0.677604587753823	0.621078948746805
CPPECPESLHDLMCQCWRKDPEERPTFEYLQAFLEDYFTSTEPQYQWGENL	2	NA	FALSE	FALSE	E505D P532W	5	P532W	-0.00629438577402241	0.0361827959574312	-0.019442995144124	0.0318046368243164	-0.127321087567497	0.057103651249148	-0.579057820736555	0.559109592837357
CPPECPESLHDLMCQCWRKDPEERPTFEYLQAFLEDYKTSTEPQYQPGENL	2	NA	FALSE	FALSE	E505D F523K	5	F523K	0.22797836241417	0.10439875546409	NA	NA	-0.107305283467229	0.076006581407116	-0.297843759844078	2.0215379436196
CPPECPESLHDLMCQCWRKDPEGRPTFEYLQAFLEDYFTSTEPQYQPGENL	2	NA	FALSE	FALSE	E505D E508G	5	E508G	-0.134270403223724	0.0456201216278247	0.0584478250069783	0.0594272268028178	-0.118489576841046	0.0680174353684882	-0.0185831768545485	0.218516547954017
CPPECPESLHDLMCQCWRKE*EERPTFENLQAFLEDYFTSTEPQYQPGENL	2	NA	FALSE	TRUE	P506* Y514N	5	Y514N	0.272270538822278	0.00905264828824066	-0.485819206053481	0.048719716258537	0.433680703021442	0.0229756176324473	-0.587756406078019	0.204099741973468
CPPECPESLHDLMCQCWRKE*EERPTFERLQAFLEDYFTSTEPQYQPGENL	2	NA	FALSE	TRUE	P506* Y514R	5	Y514R	0.26088314267087	0.00892660899031383	-0.558094724314	0.0663181048080366	0.459649511048433	0.0221760723406217	-0.976645690627282	0.215295053340299
CPPECPESLHDLMCQCWRKE*EERPTFEYLQAFLEDYFTSTEPQDQPGENL	2	NA	FALSE	TRUE	P506* Y530D	5	Y530D	0.263180097162332	0.00819063305021026	-0.455703676114463	0.0384420190112573	0.445464116707468	0.016672302531476	-0.868048655971743	0.144701172534644
CPPECPESLHDLMCQCWRKE*EERPTFEYLQAFLEDYFTSTEPQYQPGENL	1	NA	FALSE	TRUE	P506*	5	WT	0.264859407805353	0.00611154260844449	-0.413458582071351	0.0265485359508528	0.46786932240505	0.0147142830715947	-0.987417571483729	0.129145526761646
CPPECPESLHDLMCQCWRKE*EERPTFEYLQAFLEDYFTSTEPQYQWGENL	2	NA	FALSE	TRUE	P506* P532W	5	P532W	0.270434976853139	0.00578651576929598	-0.516992782593031	0.0378780712992561	0.461088918169582	0.0136087728908206	-0.676510836949459	0.113988637783686
CPPECPESLHDLMCQCWRKE*EERPTFEYLQAFLEDYKTSTEPQYQPGENL	2	NA	FALSE	TRUE	P506* F523K	5	F523K	0.251594754090122	0.00618519300097859	-0.419240723354942	0.0305124352494863	0.441513930460108	0.0135133647686468	-0.832909690661388	0.107748924073414
CPPECPESLHDLMCQCWRKE*EGRPTFEYLQAFLEDYFTSTEPQYQPGENL	2	NA	FALSE	TRUE	P506* E508G	5	E508G	0.254698823964622	0.0104656904092912	-0.311555300020657	0.0427474025309641	0.426070340840568	0.0217306742123271	-1.30938072650488	0.259849856977848
CPPECPESLHDLMCQCWRKEAEERPTFENLQAFLEDYFTSTEPQYQPGENL	2	NA	FALSE	FALSE	P506A Y514N	5	Y514N	-0.131419377965936	0.0220310789735678	-0.0175372266259006	0.0137333011515036	0.065536975408832	0.0309472763983272	-0.242545953810523	0.163976713047686
CPPECPESLHDLMCQCWRKEAEERPTFERLQAFLEDYFTSTEPQYQPGENL	2	NA	FALSE	FALSE	P506A Y514R	5	Y514R	-0.106848593470235	0.0184949736295899	-0.0207914476044082	0.0131236403219754	-0.064949272317383	0.0413124490098166	-0.073281024657276	0.187356527424649
CPPECPESLHDLMCQCWRKEAEERPTFEYLQAFLEDYFTSTEPQDQPGENL	2	NA	FALSE	FALSE	P506A Y530D	5	Y530D	-0.168373135065926	0.0248335712102798	0.00499189427780557	0.0210754534053317	-0.0750586290615023	0.0345670271508047	0.23091561060721	0.116858535642253
CPPECPESLHDLMCQCWRKEAEERPTFEYLQAFLEDYFTSTEPQYQPGENL	1	NA	FALSE	FALSE	P506A	5	WT	-0.0961692613839984	0.0205527186052846	0.00766864567279969	0.0181745473587898	-0.0892691300466354	0.039008686006515	-0.321845138960179	0.146572594067102
CPPECPESLHDLMCQCWRKEAEERPTFEYLQAFLEDYFTSTEPQYQWGENL	2	NA	FALSE	FALSE	P506A P532W	5	P532W	-0.0525242900846392	0.0126026396625815	0.00258462020829411	0.0107443345808395	0.0157631700305681	0.0232588350083266	-0.200121641171517	0.109516209914009
CPPECPESLHDLMCQCWRKEAEERPTFEYLQAFLEDYKTSTEPQYQPGENL	2	NA	FALSE	FALSE	P506A F523K	5	F523K	-0.177309337603511	0.0348672927324156	-0.0162194264733314	0.020061688082035	-0.0934852777243568	0.0363814564143905	-0.396769666123801	0.182217622834281
CPPECPESLHDLMCQCWRKEAEGRPTFEYLQAFLEDYFTSTEPQYQPGENL	2	NA	FALSE	FALSE	P506A E508G	5	E508G	-0.120441872625725	0.0270813268656697	-0.00421113870961287	0.0153190379652665	-0.00228084536678895	0.0376065059339041	-0.203262844942671	0.137538432804253
CPPECPESLHDLMCQCWRKECEERPTFENLQAFLEDYFTSTEPQYQPGENL	2	NA	FALSE	FALSE	P506C Y514N	5	Y514N	-0.126207774713935	0.02572815396028	-0.042173782350408	0.0219566056013279	-0.156522591330656	0.0419892201135899	-0.126446598597392	0.139363046828976
CPPECPESLHDLMCQCWRKECEERPTFERLQAFLEDYFTSTEPQYQPGENL	2	NA	FALSE	FALSE	P506C Y514R	5	Y514R	-0.171620884088048	0.0256368101539532	-0.00837801618494492	0.0148421163973635	-0.0776133152162038	0.0376143427350299	-0.0146085396329225	0.161152844834509
CPPECPESLHDLMCQCWRKECEERPTFEYLQAFLEDYFTSTEPQDQPGENL	2	NA	FALSE	FALSE	P506C Y530D	5	Y530D	-0.153928666453682	0.0205809597296288	-0.025931581442557	0.0124819565818529	-0.127457425037821	0.0327577776282705	0.064694589016641	0.135120018940468
CPPECPESLHDLMCQCWRKECEERPTFEYLQAFLEDYFTSTEPQYQPGENL	1	NA	FALSE	FALSE	P506C	5	WT	-0.102900953703286	0.013324327888519	-0.000515668972062838	0.00755453193182526	0.0101700675315448	0.0212422979906174	-0.114600625684379	0.0968457916159522
CPPECPESLHDLMCQCWRKECEERPTFEYLQAFLEDYFTSTEPQYQWGENL	2	NA	FALSE	FALSE	P506C P532W	5	P532W	-0.0879518943735374	0.0133397999864703	-0.00988363723922436	0.00878818137727702	-0.0636749053686602	0.0209219417985812	0.0792355485014273	0.0948423481406184
CPPECPESLHDLMCQCWRKECEERPTFEYLQAFLEDYKTSTEPQYQPGENL	2	NA	FALSE	FALSE	P506C F523K	5	F523K	-0.196905701253896	0.0211885121260427	-0.0535957727009192	0.0141799558812711	-0.0772832489993687	0.0270953604937841	-0.123468403856772	0.118608194420046
CPPECPESLHDLMCQCWRKECEGRPTFEYLQAFLEDYFTSTEPQYQPGENL	2	NA	FALSE	FALSE	P506C E508G	5	E508G	-0.112090902387255	0.0209102835163102	-0.0112696157342012	0.0130664416662296	0.0113013569486176	0.0355874461310811	-0.169570779222188	0.150401137843454
CPPECPESLHDLMCQCWRKEDEERPTFENLQAFLEDYFTSTEPQYQPGENL	2	NA	FALSE	FALSE	P506D Y514N	5	Y514N	-0.0150492368228787	0.0186680750896885	-0.0449166267315043	0.0174692119451244	-0.105966991200538	0.0385188745665092	0.115682591729093	0.128564470566548
CPPECPESLHDLMCQCWRKEDEERPTFERLQAFLEDYFTSTEPQYQPGENL	2	NA	FALSE	FALSE	P506D Y514R	5	Y514R	-0.128632447145867	0.0240716153280861	0.0221328644159465	0.0170598621815281	0.062266193869922	0.0346896520193918	-0.0135468708983537	0.144142157286228
CPPECPESLHDLMCQCWRKEDEERPTFEYLQAFLEDYFTSTEPQDQPGENL	2	NA	FALSE	FALSE	P506D Y530D	5	Y530D	-0.141595642420424	0.0198253627459984	-0.0388287348640993	0.013294939938131	0.0121108095248662	0.0285330269114231	0.0888530433516575	0.12379819770494
CPPECPESLHDLMCQCWRKEDEERPTFEYLQAFLEDYFTSTEPQYQPGENL	1	NA	FALSE	FALSE	P506D	5	WT	-0.0650188086773923	0.0134477980747865	-0.0128210716747819	0.00955633553068791	0.0292417547502519	0.0237367172054895	0.088882075773816	0.102207139166873
CPPECPESLHDLMCQCWRKEDEERPTFEYLQAFLEDYFTSTEPQYQWGENL	2	NA	FALSE	FALSE	P506D P532W	5	P532W	-0.0651330342217205	0.0123072747447282	-0.0103718904926409	0.00977854631509704	-0.0315844517907568	0.0256508836982586	-0.0179633695093789	0.112031475869019
CPPECPESLHDLMCQCWRKEDEERPTFEYLQAFLEDYKTSTEPQYQPGENL	2	NA	FALSE	FALSE	P506D F523K	5	F523K	-0.199284155684024	0.0213370435648098	-0.0546175869097668	0.0110390107199872	-0.0960075907730383	0.0288661838802658	0.178050092672259	0.110356918940546
CPPECPESLHDLMCQCWRKEDEGRPTFEYLQAFLEDYFTSTEPQYQPGENL	2	NA	FALSE	FALSE	P506D E508G	5	E508G	-0.00116428317811095	0.0180391451156935	-0.0283293412554712	0.0147258917453148	0.0451033160931474	0.0349036749546103	-0.0918402641844532	0.17036377178242
CPPECPESLHDLMCQCWRKEEEERPTFENLQAFLEDYFTSTEPQYQPGENL	2	NA	FALSE	FALSE	P506E Y514N	5	Y514N	-0.0760508534137486	0.0200049793372219	-0.0408493027104382	0.0142136665951317	0.0644161997092373	0.0406857562253708	0.00153592306097755	0.153921846920264
CPPECPESLHDLMCQCWRKEEEERPTFERLQAFLEDYFTSTEPQYQPGENL	2	NA	FALSE	FALSE	P506E Y514R	5	Y514R	-0.0767013074981864	0.0220765718007659	-0.0197141221891587	0.0162253857347219	0.0650757420872281	0.0342923282546353	0.135276607902994	0.16268316356836
CPPECPESLHDLMCQCWRKEEEERPTFEYLQAFLEDYFTSTEPQDQPGENL	2	NA	FALSE	FALSE	P506E Y530D	5	Y530D	-0.194386218034152	0.0310140149599794	0.00123419786127297	0.0155076823266257	-0.00464021403013331	0.0299084514940999	0.0955986218477629	0.138075334177451
CPPECPESLHDLMCQCWRKEEEERPTFEYLQAFLEDYFTSTEPQYQPGENL	1	NA	FALSE	FALSE	P506E	5	WT	-0.0930347182445029	0.0151914320848695	0.000140795228862185	0.0103032731481604	0.0579342659409426	0.025324340919239	0.132847673317111	0.128640696495616
CPPECPESLHDLMCQCWRKEEEERPTFEYLQAFLEDYFTSTEPQYQWGENL	2	NA	FALSE	FALSE	P506E P532W	5	P532W	-0.0797913251834574	0.0142442765414839	0.0146947790207702	0.0113677191555823	0.0795623844852487	0.0223405127824343	-0.0111563484903688	0.113859679668842
CPPECPESLHDLMCQCWRKEEEERPTFEYLQAFLEDYKTSTEPQYQPGENL	2	NA	FALSE	FALSE	P506E F523K	5	F523K	-0.160502816965304	0.0237525825025998	-0.0679536282586281	0.0194462009991486	-0.00146243131519841	0.0308025996716466	0.190266848036629	0.158402969820194
CPPECPESLHDLMCQCWRKEEEGRPTFEYLQAFLEDYFTSTEPQYQPGENL	2	NA	FALSE	FALSE	P506E E508G	5	E508G	0.0172665434632051	0.0173723345545055	0.00874421479606154	0.0255352625343054	-0.0962192417437134	0.0521774280204267	0.173764824427987	0.161221315998853
CPPECPESLHDLMCQCWRKEFEERPTFENLQAFLEDYFTSTEPQYQPGENL	2	NA	FALSE	FALSE	P506F Y514N	5	Y514N	-0.177118086314192	0.0248326557873114	-0.0423100754551065	0.0147831873018857	-0.145499038529906	0.0375631404442877	-0.274513753767832	0.163120898919664
CPPECPESLHDLMCQCWRKEFEERPTFERLQAFLEDYFTSTEPQYQPGENL	2	NA	FALSE	FALSE	P506F Y514R	5	Y514R	-0.0873595173678763	0.015896268801012	-0.0437956493920366	0.0114245174586877	0.0156492069686454	0.033022065815435	-0.59751356632736	0.165512152845421
CPPECPESLHDLMCQCWRKEFEERPTFEYLQAFLEDYFTSTEPQDQPGENL	2	NA	FALSE	FALSE	P506F Y530D	5	Y530D	-0.1028540748865	0.0157539568028545	-0.0923974335428219	0.0172130737344892	-0.0227310941623082	0.0287303800806632	-0.108114712816001	0.119300724466603
CPPECPESLHDLMCQCWRKEFEERPTFEYLQAFLEDYFTSTEPQYQPGENL	1	NA	FALSE	FALSE	P506F	5	WT	-0.161728380137583	0.0144495903682338	-0.0189997768634995	0.00795627055750326	-0.0434351002607505	0.0215034816899204	-0.0748433839451097	0.096471534834805
CPPECPESLHDLMCQCWRKEFEERPTFEYLQAFLEDYFTSTEPQYQWGENL	2	NA	FALSE	FALSE	P506F P532W	5	P532W	-0.111785826725099	0.0128982373681904	-0.00860059637490179	0.0097273607177093	-0.0943767059344881	0.0217153609896843	0.0168000983353094	0.090808889228552
CPPECPESLHDLMCQCWRKEFEERPTFEYLQAFLEDYKTSTEPQYQPGENL	2	NA	FALSE	FALSE	P506F F523K	5	F523K	-0.194872400348859	0.0183021072921035	-0.0819560148805415	0.011629524677567	-0.152214756493268	0.0252878318736742	-0.145666525720435	0.0915574641935739
CPPECPESLHDLMCQCWRKEFEGRPTFEYLQAFLEDYFTSTEPQYQPGENL	2	NA	FALSE	FALSE	P506F E508G	5	E508G	-0.120255927663432	0.0232316764412707	-0.0517325522774941	0.0162549708920066	-0.0685902912342134	0.0331224981479865	-0.185846356478395	0.128827939095696
CPPECPESLHDLMCQCWRKEGEERPTFENLQAFLEDYFTSTEPQYQPGENL	2	NA	FALSE	FALSE	P506G Y514N	5	Y514N	-0.145105270904996	0.0161042002178469	-0.0245390781864317	0.00809017530813141	-0.0822014552079795	0.025005582957576	0.0314293168610434	0.102167460475643
CPPECPESLHDLMCQCWRKEGEERPTFERLQAFLEDYFTSTEPQYQPGENL	2	NA	FALSE	FALSE	P506G Y514R	5	Y514R	-0.116210880342068	0.0149111194850233	-0.00762510333881421	0.0104437095207139	-0.0584759607156415	0.0249090312793584	0.0369802842972705	0.107340713369688
CPPECPESLHDLMCQCWRKEGEERPTFEYLQAFLEDYFTSTEPQDQPGENL	2	NA	FALSE	FALSE	P506G Y530D	5	Y530D	-0.174777873602779	0.0136351049014473	-0.0576083237882225	0.00920324405194163	-0.0370398599186232	0.0198649218617768	0.0459046427342109	0.0875917250411975
CPPECPESLHDLMCQCWRKEGEERPTFEYLQAFLEDYFTSTEPQYQPGENL	1	NA	FALSE	FALSE	P506G	5	WT	-0.109939743016103	0.00965357656428022	0.00359950180143308	0.00667253026240607	-0.00812591877821106	0.0168124536811517	-0.13272127810458	0.0796480497615408
CPPECPESLHDLMCQCWRKEGEERPTFEYLQAFLEDYFTSTEPQYQWGENL	2	NA	FALSE	FALSE	P506G P532W	5	P532W	-0.0964058527600501	0.00824365007969935	-0.0171970403363156	0.00570148114353296	0.0201780681150044	0.0158865596908581	-0.0759413090274221	0.0791944337388774
CPPECPESLHDLMCQCWRKEGEERPTFEYLQAFLEDYKTSTEPQYQPGENL	2	NA	FALSE	FALSE	P506G F523K	5	F523K	-0.144164174869022	0.0109382334712267	-0.0809526886272903	0.00791024064214549	-0.0861507200745466	0.0177523029904009	0.00293096846095036	0.0788416851130242
CPPECPESLHDLMCQCWRKEGEGRPTFEYLQAFLEDYFTSTEPQYQPGENL	2	NA	FALSE	FALSE	P506G E508G	5	E508G	-0.0877467609745986	0.0159711337858385	-0.0452891905380012	0.0120167419080759	-0.0129478365423943	0.0253417380175829	-0.166754559853873	0.115806958888134
CPPECPESLHDLMCQCWRKEHEERPTFENLQAFLEDYFTSTEPQYQPGENL	2	NA	FALSE	FALSE	P506H Y514N	5	Y514N	-0.157905935429319	0.0361079245662467	-0.0205224443316582	0.0245765355837748	-0.178832106667468	0.0515125423220738	-0.0180944596799303	0.152378657350027
CPPECPESLHDLMCQCWRKEHEERPTFERLQAFLEDYFTSTEPQYQPGENL	2	NA	FALSE	FALSE	P506H Y514R	5	Y514R	-0.0869206499019075	0.0270312893560064	-0.0379421810678805	0.0168186600991223	-0.145104524020636	0.0536197122399435	-0.0604171227191646	0.163625297084431
CPPECPESLHDLMCQCWRKEHEERPTFEYLQAFLEDYFTSTEPQDQPGENL	2	NA	FALSE	FALSE	P506H Y530D	5	Y530D	-0.162700920417736	0.0317531927653633	-0.0388798307501485	0.0196944226447487	-0.125338705916971	0.0465394518408925	0.0766695509315358	0.209902438466466
CPPECPESLHDLMCQCWRKEHEERPTFEYLQAFLEDYFTSTEPQYQWGENL	2	NA	FALSE	FALSE	P506H P532W	5	P532W	-0.133486377072228	0.0234403647591675	-0.0288633768094962	0.0153556999434001	-0.0884567135942867	0.0337449861715892	0.112759548422554	0.115767612945337
CPPECPESLHDLMCQCWRKEHEERPTFEYLQAFLEDYKTSTEPQYQPGENL	2	NA	FALSE	FALSE	P506H F523K	5	F523K	-0.0758921984468419	0.0180954728926704	-0.0464733389383248	0.0138494024375799	-0.0790372863101103	0.0364865851318559	-0.253999902340872	0.145239653178296
CPPECPESLHDLMCQCWRKEHEGRPTFEYLQAFLEDYFTSTEPQYQPGENL	2	NA	FALSE	FALSE	P506H E508G	5	E508G	-0.0764185880952565	0.0247476922441617	-0.0196192200455086	0.0184234941786237	-0.0728580004629506	0.0392599804957956	-0.168828313727877	0.15041747307989
CPPECPESLHDLMCQCWRKEIEERPTFENLQAFLEDYFTSTEPQYQPGENL	2	NA	FALSE	FALSE	P506I Y514N	5	Y514N	-0.181752201373425	0.0287195078256309	-0.0497698407683335	0.0207862822077304	-0.186163360001846	0.0415543180088817	-0.0827499139102846	0.171648222303129
CPPECPESLHDLMCQCWRKEIEERPTFERLQAFLEDYFTSTEPQYQPGENL	2	NA	FALSE	FALSE	P506I Y514R	5	Y514R	-0.155326603708265	0.0321984558144496	-0.0584648706607588	0.0223938216277396	-0.110494511490359	0.0418221385724415	-0.0554137915853368	0.134193489103395
CPPECPESLHDLMCQCWRKEIEERPTFEYLQAFLEDYFTSTEPQDQPGENL	2	NA	FALSE	FALSE	P506I Y530D	5	Y530D	-0.170588681143847	0.0223559882970922	-0.0610389731282542	0.0144163445794937	-0.102520300060453	0.0348471480195819	-0.160775340798506	0.155301216760924
CPPECPESLHDLMCQCWRKEIEERPTFEYLQAFLEDYFTSTEPQYQPGENL	1	NA	FALSE	FALSE	P506I	5	WT	-0.154049641206452	0.0185023121944518	-0.00357133215269765	0.0116013927957153	-0.106494695202267	0.0255666205274447	-0.150111026190706	0.105128369407098
CPPECPESLHDLMCQCWRKEIEERPTFEYLQAFLEDYFTSTEPQYQWGENL	2	NA	FALSE	FALSE	P506I P532W	5	P532W	-0.151946529197175	0.0177168614566386	-0.000912357866232709	0.0125957985080224	-0.0671571109381813	0.0243214915635434	-0.143336226187238	0.111349970205907
CPPECPESLHDLMCQCWRKEIEERPTFEYLQAFLEDYKTSTEPQYQPGENL	2	NA	FALSE	FALSE	P506I F523K	5	F523K	-0.185613429546853	0.0220029095879597	-0.0708425456835143	0.0169944242730702	-0.157786425144507	0.035335654146903	0.0523971158586341	0.120443014193222
CPPECPESLHDLMCQCWRKEIEGRPTFEYLQAFLEDYFTSTEPQYQPGENL	2	NA	FALSE	FALSE	P506I E508G	5	E508G	-0.139363259922356	0.0263527991193655	-0.0308875905973957	0.0143446638603792	-0.0127352026266253	0.0331360410115764	-0.268408287204877	0.159369331892419
CPPECPESLHDLMCQCWRKEKEERPTFENLQAFLEDYFTSTEPQYQPGENL	2	NA	FALSE	FALSE	P506K Y514N	5	Y514N	-0.214705575736895	0.0285719717545793	-0.0801894145767966	0.0200879939304356	-0.101744863068343	0.0433209625078521	-0.141734719957784	0.140226451524528
CPPECPESLHDLMCQCWRKEKEERPTFERLQAFLEDYFTSTEPQYQPGENL	2	NA	FALSE	FALSE	P506K Y514R	5	Y514R	-0.166550799063069	0.0287789714395028	-0.0497439258486711	0.0181477293502783	-0.132512855131412	0.0481933536787343	-0.37674451770028	0.152761142029729
CPPECPESLHDLMCQCWRKEKEERPTFEYLQAFLEDYFTSTEPQDQPGENL	2	NA	FALSE	FALSE	P506K Y530D	5	Y530D	-0.184028600690698	0.0254893287722861	-0.0910401785669345	0.0144305898637097	-0.199043873019206	0.0407080039633219	0.0799025517924278	0.117163984685702
CPPECPESLHDLMCQCWRKEKEERPTFEYLQAFLEDYFTSTEPQYQPGENL	1	NA	FALSE	FALSE	P506K	5	WT	-0.172110839310185	0.0180998597956512	-0.0621849679964703	0.0111989648203362	-0.132529629058432	0.0325412292608469	0.155384147611093	0.120030686005915
CPPECPESLHDLMCQCWRKEKEERPTFEYLQAFLEDYFTSTEPQYQWGENL	2	NA	FALSE	FALSE	P506K P532W	5	P532W	-0.0940613182562846	0.0145302506118863	-0.0716523590234771	0.0127652539012854	-0.0859413851914974	0.0290250800204147	-0.0812822543808986	0.116261562244413
CPPECPESLHDLMCQCWRKEKEERPTFEYLQAFLEDYKTSTEPQYQPGENL	2	NA	FALSE	FALSE	P506K F523K	5	F523K	-0.126932641561424	0.0174599351346148	-0.143803388449544	0.018325845676202	-0.197102067085726	0.0319030237509105	-0.205943409768785	0.105276095700605
CPPECPESLHDLMCQCWRKEKEGRPTFEYLQAFLEDYFTSTEPQYQPGENL	2	NA	FALSE	FALSE	P506K E508G	5	E508G	-0.167583485505627	0.0334242825765175	-0.0362268296198792	0.0209392105585261	-0.115489607589551	0.0466709448459315	-0.23977618958277	0.15796299278704
CPPECPESLHDLMCQCWRKELEERPTFENLQAFLEDYFTSTEPQYQPGENL	2	NA	FALSE	FALSE	P506L Y514N	5	Y514N	-0.166708211215943	0.0182197928522615	-0.0443423909793417	0.00989538226271668	-0.171453069024407	0.0257194267675092	-0.118600984839242	0.0986076304632272
CPPECPESLHDLMCQCWRKELEERPTFERLQAFLEDYFTSTEPQYQPGENL	2	NA	FALSE	FALSE	P506L Y514R	5	Y514R	-0.160009526568036	0.0169871261785347	-0.0399410004768431	0.0096479995225601	-0.115317270584323	0.0255869172861614	-0.0451280007846107	0.0981165786047631
CPPECPESLHDLMCQCWRKELEERPTFEYLQAFLEDYFTSTEPQDQPGENL	2	NA	FALSE	FALSE	P506L Y530D	5	Y530D	-0.187334282712988	0.0152539301450643	-0.0735006859101774	0.0100097960166431	-0.0976948153774221	0.0211557917391551	0.0681110677771581	0.0844451335727082
CPPECPESLHDLMCQCWRKELEERPTFEYLQAFLEDYFTSTEPQYQPGENL	1	NA	FALSE	FALSE	P506L	5	WT	-0.143507617930337	0.0112886390801056	-0.024728332154663	0.00647925513331595	0.0224582441513442	0.0166092805197954	-0.0753327516431519	0.0796248787208783
CPPECPESLHDLMCQCWRKELEERPTFEYLQAFLEDYFTSTEPQYQWGENL	2	NA	FALSE	FALSE	P506L P532W	5	P532W	-0.0907213107880911	0.00837033824381769	-0.0483426542698156	0.0069273159865866	-0.0239087893101424	0.014824962174947	-0.0792045966910366	0.0753521924897118
CPPECPESLHDLMCQCWRKELEERPTFEYLQAFLEDYKTSTEPQYQPGENL	2	NA	FALSE	FALSE	P506L F523K	5	F523K	-0.154740480487823	0.0124498137410951	-0.107337444284643	0.00897158907114901	-0.0332197295371091	0.0176628880100312	0.0420272521462286	0.0849092253021362
CPPECPESLHDLMCQCWRKELEGRPTFEYLQAFLEDYFTSTEPQYQPGENL	2	NA	FALSE	FALSE	P506L E508G	5	E508G	-0.134868885136674	0.0177865676788309	-0.0489801457713849	0.0103602909076896	-0.0201494831951811	0.0260977061637859	0.00957500897223259	0.109697263864729
CPPECPESLHDLMCQCWRKEMEERPTFENLQAFLEDYFTSTEPQYQPGENL	2	NA	FALSE	FALSE	P506M Y514N	5	Y514N	-0.130523587214679	0.0234982932863895	-0.0363660087603967	0.0134225794057227	-0.062033081697392	0.0375370220581491	-0.387660274095261	0.131402795487435
CPPECPESLHDLMCQCWRKEMEERPTFERLQAFLEDYFTSTEPQYQPGENL	2	NA	FALSE	FALSE	P506M Y514R	5	Y514R	-0.111707979418887	0.0210181216177425	-0.0366428113744162	0.0126368297488713	-0.0731275735560411	0.034884076632369	-0.529204313554808	0.236514582224562
CPPECPESLHDLMCQCWRKEMEERPTFEYLQAFLEDYFTSTEPQDQPGENL	2	NA	FALSE	FALSE	P506M Y530D	5	Y530D	-0.195448902960815	0.023962950745988	-0.0411440933020831	0.013247143997014	-0.120637366703914	0.029562047042855	0.155657448707889	0.120499911314189
CPPECPESLHDLMCQCWRKEMEERPTFEYLQAFLEDYFTSTEPQYQPGENL	1	NA	FALSE	FALSE	P506M	5	WT	-0.069209063874126	0.0123530302279127	-0.0133483496599685	0.00818804717017066	-0.0806642879362384	0.0234370656225207	-0.276363215227646	0.0980512356707837
CPPECPESLHDLMCQCWRKEMEERPTFEYLQAFLEDYFTSTEPQYQWGENL	2	NA	FALSE	FALSE	P506M P532W	5	P532W	-0.052893541332448	0.0120509456093928	-0.00837614599180355	0.0122995196405492	-0.0148439786569307	0.021312445352013	-0.0268754290082422	0.0984033206052389
CPPECPESLHDLMCQCWRKEMEERPTFEYLQAFLEDYKTSTEPQYQPGENL	2	NA	FALSE	FALSE	P506M F523K	5	F523K	-0.146079571374877	0.0168910204743939	-0.0930424206744715	0.015984360696615	-0.116518086299733	0.0272216411460035	-0.0563326316268235	0.111024389362844
CPPECPESLHDLMCQCWRKEMEGRPTFEYLQAFLEDYFTSTEPQYQPGENL	2	NA	FALSE	FALSE	P506M E508G	5	E508G	-0.141451204574758	0.0283028174018369	-0.0186023905023998	0.0164598427448485	-0.114497351269401	0.0450930398351523	-0.234334465060746	0.157680987623557
CPPECPESLHDLMCQCWRKENEERPTFENLQAFLEDYFTSTEPQYQPGENL	2	NA	FALSE	FALSE	P506N Y514N	5	Y514N	-0.0926830652751508	0.0195622884834988	-0.0459340381941544	0.0125416361651409	-0.102360726028007	0.0432531785072494	-0.0513927055452467	0.178147969276661
CPPECPESLHDLMCQCWRKENEERPTFERLQAFLEDYFTSTEPQYQPGENL	2	NA	FALSE	FALSE	P506N Y514R	5	Y514R	0.0290423130007306	0.0179509986856409	-0.0870480021403273	0.0208641625053242	0.013457627989315	0.0473968398332711	-0.35081823676257	0.23046601594455
CPPECPESLHDLMCQCWRKENEERPTFEYLQAFLEDYFTSTEPQDQPGENL	2	NA	FALSE	FALSE	P506N Y530D	5	Y530D	-0.193733870994531	0.0287007633098	-0.0451270564215158	0.0129891933307582	-0.0456386050253467	0.035278507053437	-0.046318972926227	0.131490795675946
CPPECPESLHDLMCQCWRKENEERPTFEYLQAFLEDYFTSTEPQYQPGENL	1	NA	FALSE	FALSE	P506N	5	WT	-0.0999500058288502	0.0158177632467104	-0.0112855781827565	0.0119137882354583	-0.0282329997564617	0.0237789650225266	0.133746731368915	0.105722443592488
CPPECPESLHDLMCQCWRKENEERPTFEYLQAFLEDYFTSTEPQYQWGENL	2	NA	FALSE	FALSE	P506N P532W	5	P532W	-0.130269249765439	0.0166513525535374	-0.0242157274660826	0.00976989614560186	-0.0293460635181894	0.0244697815083668	0.0818930958111856	0.0964522928340585
CPPECPESLHDLMCQCWRKENEERPTFEYLQAFLEDYKTSTEPQYQPGENL	2	NA	FALSE	FALSE	P506N F523K	5	F523K	-0.109886499582667	0.0153818434076427	-0.0692181918235389	0.0132805139140104	-0.0898311532214591	0.0265347132068595	-0.00902061279140225	0.102686963965459
CPPECPESLHDLMCQCWRKENEGRPTFEYLQAFLEDYFTSTEPQYQPGENL	2	NA	FALSE	FALSE	P506N E508G	5	E508G	-0.143552725228739	0.0307161482834431	-0.0555183224581916	0.0175676274278384	0.0862882546807847	0.0343820222629663	-0.464838600358904	0.155568294948019
CPPECPESLHDLMCQCWRKEP*ERPTFENLQAFLEDYFTSTEPQYQPGENL	2	NA	FALSE	TRUE	E507* Y514N	5	Y514N	0.265131212964189	0.00852405988330081	-0.342375424052637	0.0315961313641828	0.430553518724989	0.0212574613023542	-0.987223265165771	0.192189247247418
CPPECPESLHDLMCQCWRKEP*ERPTFERLQAFLEDYFTSTEPQYQPGENL	2	NA	FALSE	TRUE	E507* Y514R	5	Y514R	0.272803829189702	0.00787702464039914	-0.385174363199201	0.0441835216589066	0.464880922540651	0.0193798168738298	-1.00003103441926	0.182366286268099
CPPECPESLHDLMCQCWRKEP*ERPTFEYLQAFLEDYFTSTEPQDQPGENL	2	NA	FALSE	TRUE	E507* Y530D	5	Y530D	0.275712487967356	0.0068384965998032	-0.462266497828393	0.0386603789426642	0.45518764454318	0.0159416319531015	-1.06496099162677	0.139192997603082
CPPECPESLHDLMCQCWRKEP*ERPTFEYLQAFLEDYFTSTEPQYQWGENL	2	NA	FALSE	TRUE	E507* P532W	5	P532W	0.273859433875166	0.0057849500839395	-0.439766002710633	0.0297151792923254	0.429899807758722	0.014265314480493	-0.877008212881167	0.125803415526739
CPPECPESLHDLMCQCWRKEP*ERPTFEYLQAFLEDYKTSTEPQYQPGENL	2	NA	FALSE	TRUE	E507* F523K	5	F523K	0.265547153780973	0.0072668759275638	-0.437337733413624	0.0396025928782825	0.455398860909255	0.0165690436675288	-0.982447960435644	0.14717688419313
CPPECPESLHDLMCQCWRKEP*GRPTFEYLQAFLEDYFTSTEPQYQPGENL	2	NA	FALSE	TRUE	E507* E508G	5	E508G	0.280662417333055	0.0101786912457914	-0.538011124495664	0.071174983203424	0.426686138584319	0.0198052473181145	-0.850090057353846	0.168584963477075
CPPECPESLHDLMCQCWRKEPAERPTFENLQAFLEDYFTSTEPQYQPGENL	2	NA	FALSE	FALSE	E507A Y514N	5	Y514N	-0.118532478368626	0.023604300172495	-0.0239678506372421	0.0165264368082233	-0.0116929202561983	0.0328570009951855	-0.326485005482978	0.165934492813181
CPPECPESLHDLMCQCWRKEPAERPTFERLQAFLEDYFTSTEPQYQPGENL	2	NA	FALSE	FALSE	E507A Y514R	5	Y514R	-0.0731272957857778	0.0223077483576274	0.00641264660925805	0.0132512333301707	-0.0687040223069325	0.0401081470480081	-0.174971316934681	0.13613399853534
CPPECPESLHDLMCQCWRKEPAERPTFEYLQAFLEDYFTSTEPQDQPGENL	2	NA	FALSE	FALSE	E507A Y530D	5	Y530D	0.0583226997326097	0.0245887449603857	-0.0122733518695745	0.0445557938448249	0.0813036371262489	0.0331682197182722	0.587063224400704	0.139110713614693
CPPECPESLHDLMCQCWRKEPAERPTFEYLQAFLEDYFTSTEPQYQPGENL	1	NA	FALSE	FALSE	E507A	5	WT	0.0520588333091458	0.0253192841307608	-0.0361773832111433	0.0220253572319644	0.0495897876839445	0.0360439686376522	-0.1967350327092	0.207833027876563
CPPECPESLHDLMCQCWRKEPAERPTFEYLQAFLEDYFTSTEPQYQWGENL	2	NA	FALSE	FALSE	E507A P532W	5	P532W	-0.0142484287261431	0.0190317081623334	0.00645806733712035	0.0170933753880473	0.00566576868435105	0.0302585931787475	-0.347390149890896	0.170324047781227
CPPECPESLHDLMCQCWRKEPAERPTFEYLQAFLEDYKTSTEPQYQPGENL	2	NA	FALSE	FALSE	E507A F523K	5	F523K	0.12870210735871	0.0286778517456397	-0.262552413900545	0.0706124377731179	-0.102260106234916	0.0632530634724197	-0.255787518018016	1.06320408599574
CPPECPESLHDLMCQCWRKEPAGRPTFEYLQAFLEDYFTSTEPQYQPGENL	2	NA	FALSE	FALSE	E507A E508G	5	E508G	0.0847398175986434	0.0120135255894236	-0.0847868595286982	0.0161903073111701	0.205739788887403	0.02524507568248	-1.07351652105423	0.202625407546854
CPPECPESLHDLMCQCWRKEPCERPTFENLQAFLEDYFTSTEPQYQPGENL	2	NA	FALSE	FALSE	E507C Y514N	5	Y514N	-0.130074499063948	0.0232934921088936	0.00871038078337753	0.0129666557792433	-0.114430223838948	0.0412062121159349	-0.0895301069408434	0.159263286943646
CPPECPESLHDLMCQCWRKEPCERPTFERLQAFLEDYFTSTEPQYQPGENL	2	NA	FALSE	FALSE	E507C Y514R	5	Y514R	-0.145288018842912	0.0204967351660945	-0.00694637025905493	0.0108742542463217	-0.127882996266227	0.035001721820104	0.033973754713884	0.113943441303742
CPPECPESLHDLMCQCWRKEPCERPTFEYLQAFLEDYFTSTEPQDQPGENL	2	NA	FALSE	FALSE	E507C Y530D	5	Y530D	-0.216754999150289	0.0375076071925226	-0.00271311301415438	0.0155909522310095	-0.0306871881211738	0.0310643290310682	0.132472187070941	0.147806651120928
CPPECPESLHDLMCQCWRKEPCERPTFEYLQAFLEDYFTSTEPQYQPGENL	1	NA	FALSE	FALSE	E507C	5	WT	-0.0595135869545451	0.0178718518202593	0.000569549605193292	0.0118922362666607	0.0328574863452203	0.0248994340523011	0.246395005135887	0.131702424099348
CPPECPESLHDLMCQCWRKEPCERPTFEYLQAFLEDYFTSTEPQYQWGENL	2	NA	FALSE	FALSE	E507C P532W	5	P532W	-0.0444582790517938	0.0152796279632926	-0.00171601491300791	0.0134199574301169	-0.0588676888239505	0.030682463484948	-0.104477336507864	0.126970504327978
CPPECPESLHDLMCQCWRKEPCERPTFEYLQAFLEDYKTSTEPQYQPGENL	2	NA	FALSE	FALSE	E507C F523K	5	F523K	0.129982670892584	0.022826975880504	-0.241312121912962	0.0580168163866484	-0.134690117361192	0.0579912928389774	-0.141548019564121	0.269757045169561
CPPECPESLHDLMCQCWRKEPCGRPTFEYLQAFLEDYFTSTEPQYQPGENL	2	NA	FALSE	FALSE	E507C E508G	5	E508G	-0.086676847685957	0.020900212827632	0.0217470298647069	0.0126280153976868	-0.0382266096912224	0.0409250474450939	0.270932653972572	0.153025145577445
CPPECPESLHDLMCQCWRKEPDERPTFENLQAFLEDYFTSTEPQYQPGENL	2	NA	FALSE	FALSE	E507D Y514N	5	Y514N	-0.0916421461407028	0.0217355419887502	0.00278473706825997	0.0136067362088582	0.000312348203566531	0.0476036400265803	0.21202941203214	0.160258643156164
CPPECPESLHDLMCQCWRKEPDERPTFERLQAFLEDYFTSTEPQYQPGENL	2	NA	FALSE	FALSE	E507D Y514R	5	Y514R	-0.0767354133818648	0.0214090362934229	0.00971946880679245	0.0158981458207752	-0.117869770295231	0.0419443876474169	0.0575429913022961	0.128420360879936
CPPECPESLHDLMCQCWRKEPDERPTFEYLQAFLEDYFTSTEPQDQPGENL	2	NA	FALSE	FALSE	E507D Y530D	5	Y530D	-0.08045950166218	0.0415106064488608	-0.00137161210655905	0.0312796602113852	0.0536801876114237	0.0421452466317029	0.481068916295482	0.245814330986262
CPPECPESLHDLMCQCWRKEPDERPTFEYLQAFLEDYFTSTEPQYQWGENL	2	NA	FALSE	FALSE	E507D P532W	5	P532W	-0.0688425391721224	0.0270058517548776	0.0263803858880571	0.0191395814088203	0.0577028633289924	0.040043489264913	0.231101599074852	0.191048740956066
CPPECPESLHDLMCQCWRKEPDERPTFEYLQAFLEDYKTSTEPQYQPGENL	2	NA	FALSE	FALSE	E507D F523K	5	F523K	-0.127325128746804	0.0721841488659393	-0.134014435802871	0.0864001053265432	-0.127386251701698	0.0823549221187179	0.407987830691848	0.558470160757806
CPPECPESLHDLMCQCWRKEPDGRPTFEYLQAFLEDYFTSTEPQYQPGENL	2	NA	FALSE	FALSE	E507D E508G	5	E508G	-0.040795966881547	0.0201484733519107	0.0257182997020694	0.0145574455080287	0.116190495731057	0.0373921133266645	-0.0976132626573477	0.155770943237507
CPPECPESLHDLMCQCWRKEPE*RPTFENLQAFLEDYFTSTEPQYQPGENL	2	NA	FALSE	TRUE	E508* Y514N	5	Y514N	0.271667647398894	0.0096723949565306	-0.393232330297009	0.0417522213859128	0.433660443173525	0.025988458372956	-1.15071493698656	0.252974565244568
CPPECPESLHDLMCQCWRKEPE*RPTFERLQAFLEDYFTSTEPQYQPGENL	2	NA	FALSE	TRUE	E508* Y514R	5	Y514R	0.263480844335536	0.00955557701964371	-0.481873344278475	0.0529783852169687	0.464789623072512	0.0194401564396544	-1.23461958363672	0.191852167070115
CPPECPESLHDLMCQCWRKEPE*RPTFEYLQAFLEDYFTSTEPQDQPGENL	2	NA	FALSE	TRUE	E508* Y530D	5	Y530D	0.257291431988789	0.00622564399233617	-0.380503271536167	0.0261186130412401	0.444588184233714	0.0145395153719467	-0.956584510295934	0.132394477317811
CPPECPESLHDLMCQCWRKEPE*RPTFEYLQAFLEDYFTSTEPQYQWGENL	2	NA	FALSE	TRUE	E508* P532W	5	P532W	0.270389589976847	0.00627078420897956	-0.413496419424408	0.0294068380107561	0.459470666167917	0.0140776287913458	-0.907044043992635	0.149839326096485
CPPECPESLHDLMCQCWRKEPE*RPTFEYLQAFLEDYKTSTEPQYQPGENL	2	NA	FALSE	TRUE	E508* F523K	5	F523K	0.269992343963663	0.00735240471965569	-0.420159603177412	0.0370001077307045	0.445207596866068	0.017453950509303	-0.802969617210397	0.139324826405747
CPPECPESLHDLMCQCWRKEPEARPTFENLQAFLEDYFTSTEPQYQPGENL	2	NA	FALSE	FALSE	E508A Y514N	5	Y514N	-0.0714904320151701	0.0253027944104673	0.0140117347868191	0.01864158085541	-0.0945276590671133	0.0521127966517018	-0.213931996978461	0.184841560221257
CPPECPESLHDLMCQCWRKEPEARPTFERLQAFLEDYFTSTEPQYQPGENL	2	NA	FALSE	FALSE	E508A Y514R	5	Y514R	-0.0868559859317179	0.0181405117363178	0.00140605096856653	0.0132748047901809	-0.0913721636278339	0.0321671749834039	-0.0836192013388747	0.140841775015385
CPPECPESLHDLMCQCWRKEPEARPTFEYLQAFLEDYFTSTEPQDQPGENL	2	NA	FALSE	FALSE	E508A Y530D	5	Y530D	0.0434097933203593	0.0239674012411324	-0.0255636968020787	0.0281359963103665	-0.0245301651484574	0.0339444441625313	0.156284233509968	0.147771881418953
CPPECPESLHDLMCQCWRKEPEARPTFEYLQAFLEDYFTSTEPQYQPGENL	1	NA	FALSE	FALSE	E508A	5	WT	-0.157482691824974	0.0303978565600117	-0.00298965227100991	0.0168607181879569	-0.0184390891179399	0.0400855423292055	-0.419552159583035	0.267197774118177
CPPECPESLHDLMCQCWRKEPEARPTFEYLQAFLEDYFTSTEPQYQWGENL	2	NA	FALSE	FALSE	E508A P532W	5	P532W	-0.0078887848023402	0.0183125229406411	0.00885333945231144	0.0144282111315103	-0.00824916595010478	0.0318031648026311	-0.270755830114191	0.144716405179331
CPPECPESLHDLMCQCWRKEPEARPTFEYLQAFLEDYKTSTEPQYQPGENL	2	NA	FALSE	FALSE	E508A F523K	5	F523K	0.0360924748387377	0.0361418203563306	0.0420484034355805	0.0883469503371841	0.0243298553042355	0.0569071649158205	-0.208500780702798	0.421389899877783
CPPECPESLHDLMCQCWRKEPECRPTFENLQAFLEDYFTSTEPQYQPGENL	2	NA	FALSE	FALSE	E508C Y514N	5	Y514N	-0.0464384507507495	0.0227154681723058	-0.00924574352384225	0.0158099369609824	-0.100332240941119	0.0410512536074676	-0.113387961316832	0.156350084661954
CPPECPESLHDLMCQCWRKEPECRPTFERLQAFLEDYFTSTEPQYQPGENL	2	NA	FALSE	FALSE	E508C Y514R	5	Y514R	-0.146612859506589	0.0205761736067482	-0.0249720507351148	0.0134708474328781	-0.10541940028979	0.0310280258843349	-0.0757005428519012	0.11753350792939
CPPECPESLHDLMCQCWRKEPECRPTFEYLQAFLEDYFTSTEPQDQPGENL	2	NA	FALSE	FALSE	E508C Y530D	5	Y530D	-0.153629487627535	0.0212832635878234	-0.0264719248570718	0.0130378742521885	-0.0760602492616138	0.0283427592991045	0.169709035735398	0.129009406213307
CPPECPESLHDLMCQCWRKEPECRPTFEYLQAFLEDYFTSTEPQYQPGENL	1	NA	FALSE	FALSE	E508C	5	WT	-0.0895520278597663	0.0142693863046122	0.00168132722154374	0.0108721252117693	-0.0430428035341862	0.0240263030147519	-0.134054990733507	0.113818611957991
CPPECPESLHDLMCQCWRKEPECRPTFEYLQAFLEDYFTSTEPQYQWGENL	2	NA	FALSE	FALSE	E508C P532W	5	P532W	-0.0522396490033499	0.0128582583728198	0.0109651670998474	0.00928150660841386	-0.0178640994231366	0.0260185942641105	0.122646535399296	0.121047546105038
CPPECPESLHDLMCQCWRKEPECRPTFEYLQAFLEDYKTSTEPQYQPGENL	2	NA	FALSE	FALSE	E508C F523K	5	F523K	-0.112112219446021	0.048436067247683	-0.0515720699418168	0.0235199859700111	-0.173571036592946	0.0511401226378415	-0.249287990957041	0.29544823333417
CPPECPESLHDLMCQCWRKEPEDRPTFENLQAFLEDYFTSTEPQYQPGENL	2	NA	FALSE	FALSE	E508D Y514N	5	Y514N	-0.0311357096213879	0.0220792423268438	0.0163997483845212	0.0168776731300272	-0.182480587958374	0.0764507195387547	0.220691208298203	0.195210762165684
[truncated: 55,189 more rows]
