# Supplementary material for: The allosteric landscape of the Src kinase
Source: Sci Adv. 2026 Feb 11;12(7):eaea2726. doi: 10.1126/sciadv.aea2726 (PMC12893324; doi:10.1126/sciadv.aea2726)
Supplement: Supplementary file 3 — Tables S1 to S3 [file sciadv.aea2726_tables_s1_to_s3.zip › sciadv.aea2726_table_s3.txt]

pocket	pocket annotation	median druggability score	max druggability score	number of structures	number of active structures	number of inactive structures	number of druggable structures	state	FL mean avg ddGa	FL max avg ddGa	FL min avg ddGa	FL or activating mutations	FL or inactivating mutations	FL fdr0.05 activating mutations	FL fdr0.05 inactivating mutations	KD mean avg ddGa	KD max avg ddGa	KD min avg ddGa	KD or activating mutations	KD or inactivating mutations	KD fdr 0.05 activating mutations	KD fdr 0.05 inactivating mutations	pocket_ID	pocket_residues
1	1_other	9	17	15	2	3	8	both	0.316092772	3.091819028	-0.620660088	0.838699321	1.051720728	FALSE	TRUE	0.794855674	2.380846801	-0.143782271	0	1.03533323	FALSE	TRUE	1FMK_A_cterm-000-015	314,317,318,319,320,000,000,000,000,000,000,000,000,000,000,000,000,000
2	2_other	15	17	7	1	3	6	both	1.257004652	3.090703142	-0.586931014	0.243442853	5.386993658	TRUE	TRUE	1.362122276	2.745260563	-0.671611516	2.460276852	5.723364048	FALSE	TRUE	1KSW_A_cterm-001-015	277,388,416,422,423,000,000,000,000,000,000,000,000
3	3_EDI	11.5	18	11	1	1	5	both	-0.094353111	0.872747267	-0.723485866	1.036620554	0.499327619	FALSE	TRUE	0.182252568	1.430392953	-0.407809795	0.366713541	0.43893856	FALSE	TRUE	1YOL_B_cterm-000-018	478,480,493,495,496,000,000,000,000,000,000,000
4	4_other	14	20	11	2	1	9	both	0.82672268	3.091819028	-1.448712537	1.027687376	2.295246981	FALSE	TRUE	1.118547801	2.380846801	-0.703022927	1.92828142	2.420796227	FALSE	TRUE	1YI6_A_cterm-003-016	313,314,316,317,318,000,000,000,000,000,000,000,000,000,000,000,000
5	5_other	10.5	13	2	1	1	1	both	0.637048571	2.548269014	-0.680328365	1.205833686	2.619171669	FALSE	TRUE	0.981499955	2.527006381	-0.228041216	1.004264155	2.442390552	FALSE	TRUE	1YI6_B_cterm-003-013	385,407,417,418,419,000,000,000,000,000,000,000,000,000
6	6_PDIG	9	17	11	1	3	3	both	1.035098571	2.918210529	-0.586931014	0.368938869	4.703082472	FALSE	TRUE	1.221485955	2.600673066	-0.671611516	0.605347067	4.651586994	FALSE	TRUE	1Y57_A_cterm-000-015	347,351,388,389,390,000,000,000,000,000,000,000
7	7_other	13	25	14	2	3	11	both	0.444610952	2.440492298	-0.945628914	0.423465032	1.747629363	TRUE	TRUE	0.719727981	2.288181889	-0.671611516	0.546307022	1.519015525	FALSE	TRUE	1Y57_A_cterm-001-014	450,453,454,457,459,000,000,000,000,000,000,000,000,000,000,000,000,000
8	8_CMP	13	15	14	2	3	9	both	-0.348792339	0.959005167	-0.945628914	1.283052541	0.092721953	FALSE	TRUE	0.06576224	0.832981944	-0.411883636	0	0.093855791	FALSE	TRUE	2SRC_A_cterm-002-013	358,359,360,363,455,000,000,000,000,000,000,000,000,000,000
9	9_other	11	19	8	1	1	3	both	-0.610243987	-0.245026293	-1.077884622	2.342694554	0	TRUE	TRUE	-0.177986097	0.099844739	-0.383268717	0.297379827	0	FALSE	TRUE	1YI6_A_cterm-002-016	361,364,365,368,515,000,000,000,000,000,000
10	10_ATP	14	29	15	2	3	9	both	0.543460708	2.382075304	-0.775529182	0.556895272	1.891807707	FALSE	TRUE	0.967162246	2.349919344	-0.405570658	2.211256599	2.06787987	FALSE	TRUE	1FMK_A_nterm-000-017	273,281,293,323,338,000,000,000,000,000,000,000,000,000
11	11_MT3	14	17	7	0	2	5	inactive	1.38602602	3.091819028	0.006965016	0	4.744711904	TRUE	TRUE	1.671765943	2.691253168	0.096772434	0	6.96397531	FALSE	TRUE	1FMK_A_nterm-001-017	295,302,307,310,311,000,000,000,000,000,000,000,000,000,000,000
12	12_MPP	16	17	5	0	3	5	inactive	-0.0975784	1.053311601	-0.615735139	0.897499939	0.499327619	FALSE	TRUE	0.550104612	1.24309056	-0.007285567	0.845219386	0.43893856	FALSE	TRUE	2SRC_A_nterm-002-016	267,286,290,291,292,000,000,000
13	13_ATP	16	21	14	2	3	14	both	1.112010619	3.129791863	-0.310112844	0.437249216	4.556532998	FALSE	TRUE	1.471607993	2.920695367	-0.437467528	0.744901987	3.80581888	FALSE	TRUE	1FMK_A_nterm-003-016	281,282,293,294,295,000,000,000,000,000,000,000,000,000
14	14_MT3-DFG	13	16	11	2	2	7	both	1.152511684	3.129791863	-0.763045302	0.629055616	4.30450836	FALSE	TRUE	1.527826392	2.920695367	0.018413031	0	4.274017059	FALSE	TRUE	1YI6_B_nterm-002-016	313,314,317,318,322,000,000,000,000,000,000,000,000,000,000
15	15_other	13	20	7	1	2	5	both	0.559132971	3.090703142	-0.807626807	0.811095412	1.529193093	FALSE	TRUE	0.803225263	2.745260563	-0.393679423	2.850301558	1.818427247	TRUE	TRUE	1KSW_A_cterm-000-020	418,419,420,421,422,000,000,000,000,000,000,000,000,000,000,000
16	16_other	15.5	26	7	0	2	7	inactive	0.835763339	3.129791863	-0.763045302	0.643769116	2.530578512	FALSE	TRUE	1.29355079	2.920695367	-0.002519097	0	2.814761784	FALSE	TRUE	2SRC_A_nterm-000-025	295,313,314,315,316,000,000,000,000,000,000,000,000,000,000,000,000,000,000
17	17_other	11	11	1	1	0	0	active	0.599049532	2.01599347	-0.995253931	0.556895272	2.020504179	FALSE	TRUE	0.765158785	1.840505316	0.00801596	0.230660697	1.310336881	FALSE	FALSE	1Y57_A_cterm-004-011	383,385,409,410,411,000,000,000,000,000,000,000,000,000
18	18_other	17	24	8	1	0	8	active	0.272327904	1.983607839	-0.306223502	0.19715157	0.726340758	TRUE	TRUE	0.550127361	2.958435586	-0.678319917	2.703394192	1.203845507	TRUE	TRUE	1Y57_A_nterm-001-017	269,278,279,280,282,000,000,000,000,000,000
19	19_MPP	13	22	9	2	0	7	active	-0.463402017	-0.258039519	-0.615735139	1.555115656	0.793272143	FALSE	FALSE	0.684314359	1.464350157	0.007911453	2.398863965	0.895283479	FALSE	FALSE	4MXO_A_nterm-000-022	286,318,324,325,326,000,000
20	20_other	14	16	7	2	0	6	active	-0.136799991	0.185490372	-0.543967389	0.15641744	0.114398834	FALSE	TRUE	0.286972354	1.230542926	-0.678319917	0	0.344042852	FALSE	TRUE	2BDJ_A_nterm-003-013	265,266,267,268,269,000
21	21_other	13	13	1	1	0	1	active	0.337914216	1.929857516	-0.603282125	0.245137939	1.350916367	TRUE	FALSE	0.98690746	2.11208849	-0.678319917	0.510666287	1.733452971	FALSE	TRUE	1YI6_A_nterm-003-013	267,269,294,295,296,000,000,000,000,000,000,000,000,000
22	22_AAS	13	13	2	1	0	1	active	1.333319282	3.090703142	-0.680328365	0.711754564	7.934750929	FALSE	TRUE	1.605354005	2.745260563	0.587651334	0.475962849	7.460996874	FALSE	TRUE	1YOJ_B_cterm-002-013	385,425,426,427,429,000,000,000
23	23_DFG	12	12	2	0	0	1	NA	1.451807616	3.129791863	0.110644559	0.081917819	5.575650644	TRUE	TRUE	1.71533253	2.920695367	1.006083902	0	5.580445244	FALSE	TRUE	1YOL_A_cterm-002-012	313,314,317,322,377,000,000,000,000,000,000,000,000
24	24_other	16	16	1	0	0	1	NA	-0.196742391	0.542450416	-0.775529182	1.471728063	0.209165445	FALSE	TRUE	0.361237085	1.083609705	-0.09020154	2.881287365	0.258347096	FALSE	TRUE	1YOJ_A_nterm-002-016	290,291,292,326,338,000,000,000,000
25	25_other	12.5	13	1	0	0	1	NA	0.414219713	1.748101772	-0.51054241	1.017057953	1.928051675	FALSE	TRUE	1.136225831	1.94593901	0.10373346	0.925577539	1.815294614	FALSE	TRUE	1YOJ_A_nterm-004-012	314,315,316,325,328,000
26	26_other	11.5	15	1	0	0	1	NA	0.027189678	1.852436925	-0.939750675	1.13534341	0.581672084	FALSE	TRUE	0.375963268	2.322488586	-0.678319917	2.341015803	0.806397605	FALSE	FALSE	1YOJ_B_nterm-003-015	269,270,271,272,273,000,000,000,000,000,000
27	27_other	7.5	9	2	0	0	0	NA	-0.039946504	2.440492298	-0.798229518	0.900214037	0.591030509	FALSE	TRUE	0.3401636	2.288181889	-0.349068268	0	0.494324323	FALSE	TRUE	2BDF_A_cterm-005-009	349,350,351,355,356,000,000,000,000,000,000,000,000,000,000,000,000
28	28_other	7	7	1	0	1	0	inactive	0.047966324	1.181720373	-0.968959397	1.050702693	0.647682463	FALSE	FALSE	0.374714529	1.370665059	-0.572169952	3.438689349	0.748275071	FALSE	FALSE	2SRC_A_cterm-006-007	419,420,426,467,468,000,000,000,000,000
